# Supplementary material for: Genome-wide association studies dissect the genetic architecture of seed shape and size in common bean
Source: G3 (Bethesda). 2022 Feb 26;12(4):jkac048. doi: 10.1093/g3journal/jkac048 (PMC8982408; doi:10.1093/g3journal/jkac048)
Supplement: jkac048_File_S1 [file jkac048_file_s1.xlsx]

## Sheet: Sheet1
Genotypes	Gene_pool	Andean	Mesoamerican	Name	Genotypes	Rep	AREA_mean	AREA_sd	PERIM_mean	PERIM_sd	LENGTH_mean	LENGTH_sd	WIDTH_mean	WIDTH_sd	LWR_mean	LWR_sd	CIRC_mean	CIRC_sd	HSM_mean
1	M	0	1	Frijol_Negro	1	R1	58.6218	8.69865	30.3942	2.48669	11.0857	0.985316	6.52716	0.407676	1.69761	0.103443	0.793564	0.017483	30.6
1	M	0	1	Frijol_Negro	1	R2	58.5229	5.58599	30.6605	1.52372	11.2364	0.737168	6.52527	0.24698	1.72327	0.113596	0.780856	0.018558	NA
2	A	1	0	Feijao_Suico	2	R1	52.5854	5.18256	28.5359	1.53563	10.1409	0.605774	6.83614	0.348516	1.48569	0.09327	0.810194	0.019773	25.2353
2	A	1	0	Feijao_Suico	2	R2	52.7832	5.18754	28.4168	1.6339	10.0823	0.64133	6.87913	0.366475	1.46723	0.087432	0.820138	0.017353	23.6061
3	A	1	0	Chileno_Branco	3	R1	66.5394	5.3652	33.0201	1.44137	12.4671	0.606834	6.67377	0.263194	1.86912	0.081407	0.766042	0.014729	36.88
3	A	1	0	Chileno_Branco	3	R2	58.1632	4.46582	30.6318	1.044	11.4967	0.406124	6.43681	0.324331	1.78943	0.088687	0.77774	0.015342	36.4231
4	M	0	1	ECU_311	4	R1	51.0528	3.852	28.1803	0.970986	10.1854	0.368941	6.36456	0.431898	1.60597	0.098282	0.806734	0.016347	21.2812
4	M	0	1	ECU_311	4	R2	53.0076	5.19141	28.792	1.57209	10.4892	0.684905	6.37447	0.300893	1.64722	0.105852	0.802159	0.014596	21.3214
5	A	1	0	Vermelhinho	5	R1	50.2268	8.78261	27.2371	2.38661	9.43068	1.04914	6.86577	0.359335	1.37227	0.09645	0.848098	0.00980836	30.84
5	A	1	0	Vermelhinho	5	R2	63.7479	8.07464	30.7339	1.78289	10.7931	0.66207	7.41011	0.455983	1.45509	0.0436059	0.844324	0.00845109	34.4118
6	A	1	0	Bagajo	6	R1	64.0854	NA	31.5607	NA	11.3401	NA	7.19813	NA	1.57611	NA	0.80771	NA	27.3103
6	A	1	0	Bagajo	6	R2	61.117	NA	30.5103	NA	10.9625	NA	7.07464	NA	1.54832	NA	0.823166	NA	29.85
7	M	0	1	Mexico_115	7	R1	60.945	6.03341	31.3663	1.67353	11.4874	0.710263	6.70185	0.354646	1.71493	0.075559	0.777057	0.013318	29.7727
7	M	0	1	Mexico_115	7	R2	54.5303	7.09044	29.2978	1.97605	10.5851	0.76304	6.56614	0.500974	1.61472	0.081619	0.794933	0.013491	23.12
8	M	0	1	Baetao_30273	8	R1	57.8825	6.40645	32.1894	1.97158	10.9607	0.793631	6.63501	0.427787	1.65343	0.140981	0.706759	0.0403438	25.7273
8	M	0	1	Baetao_30273	8	R2	56.516	5.87776	30.4547	1.83316	10.5109	0.622629	6.84593	0.55147	1.53995	0.122945	0.765993	0.0494203	24.5833
9	M	0	1	Preto_208	9	R1	45.9662	3.1687	26.5161	0.897625	9.34509	0.369876	6.11048	0.246311	1.53054	0.05924	0.820595	0.013454	19.842
9	M	0	1	Preto_208	9	R2	48.2028	4.37955	27.0767	1.26011	9.59056	0.520231	6.31804	0.312707	1.52023	0.088992	0.824702	0.011812	19.413
10	M	0	1	Preto_184	10	R1	59.6794	6.3089	31.0036	1.7279	11.1631	0.632318	6.75264	0.427304	1.65461	0.052472	0.778255	0.011193	27.6765
10	M	0	1	Preto_184	10	R2	57.1365	7.64664	30.3163	2.31565	10.8695	1.00827	6.81032	0.543189	1.60455	0.187899	0.778967	0.020676	30.88
11	M	0	1	Honduras_32	11	R1	51.7622	4.47598	28.3224	1.26167	10.2083	0.477979	6.56332	0.39007	1.55912	0.091604	0.809607	0.015868	21.9535
11	M	0	1	Honduras_32	11	R2	51.5321	3.82	28.366	1.21293	10.2829	0.54583	6.49407	0.311925	1.58599	0.097319	0.804258	0.016507	22.9412
12	M	0	1	Guatemala_479	12	R1	45.0807	4.35183	26.0963	1.31176	9.02716	0.502188	6.77557	0.389752	1.33491	0.079926	0.830296	0.013379	17.98
12	M	0	1	Guatemala_479	12	R2	50.6712	5.00743	28.2774	1.43147	10.0528	0.600627	6.77515	0.429116	1.48849	0.114911	0.794745	0.018527	NA
13	M	0	1	Jamapa_CNF_1671	13	R1	41.2632	2.73126	24.7459	0.812532	8.64237	0.357411	6.36337	0.290176	1.35985	0.062909	0.845852	0.010776	18.7188
13	M	0	1	Jamapa_CNF_1671	13	R2	41.2149	2.52741	24.7561	0.821573	8.637	0.358713	6.33448	0.171748	1.36403	0.057198	0.844453	0.007793	18.0769
14	M	0	1	Mulatinho_VP_102	14	R1	59.6782	5.58742	30.1615	1.44995	10.8148	0.533522	7.11964	0.532428	1.52526	0.106169	0.822646	0.016023	27.1034
14	M	0	1	Mulatinho_VP_102	14	R2	57.5779	7.33741	29.5103	2.04105	10.4703	0.796154	7.07255	0.432628	1.48071	0.071285	0.82826	0.016363	25.6842
15	M	0	1	Tupi	15	R1	46.4016	9.45253	26.5427	2.8363	9.46866	1.08564	6.12159	0.525683	1.54476	0.091174	0.820041	0.014357	NA
15	M	0	1	Tupi	15	R2	54.8931	5.25549	29.2195	1.71472	10.459	0.706119	6.54744	0.235987	1.59924	0.117155	0.807421	0.023325	26.3824
16	M	0	1	Rosinha_G2	16	R1	55.3605	5.31258	29.8312	1.62023	10.7012	0.680676	6.39276	0.338024	1.67608	0.10424	0.780353	0.014989	24.3929
16	M	0	1	Rosinha_G2	16	R2	49.3861	7.42826	28.0241	2.33745	10.004	1.08513	6.15876	0.420154	1.62938	0.191837	0.787193	0.024729	23.3913
17	M	0	1	Preto_do_Pocrone	17	R1	39.396	4.76585	24.3336	1.58804	8.56084	0.688919	6.01066	0.499395	1.42634	0.074177	0.833341	0.011572	17.931
17	M	0	1	Preto_do_Pocrone	17	R2	38.9645	5.56148	24.129	1.79193	8.48262	0.726866	6.02204	0.428265	1.40832	0.058627	0.837249	0.011834	NA
18	M	0	1	Porrillo_1	18	R1	42.8161	5.69445	25.8174	1.84972	9.26704	0.758515	5.80427	0.339428	1.59637	0.085637	0.804417	0.018899	20.6129
18	M	0	1	Porrillo_1	18	R2	45.8501	3.72133	26.8272	1.03654	9.66245	0.363538	6.00352	0.286209	1.61235	0.084455	0.799312	0.012924	NA
19	M	0	1	Mexico_498	19	R1	49.5737	6.22102	27.4374	1.97809	9.57018	0.81678	6.43148	0.399335	1.48794	0.091865	0.824467	0.0123	23
19	M	0	1	Mexico_498	19	R2	50.1984	2.66385	27.9435	0.961968	9.98675	0.563174	6.25616	0.181527	1.59889	0.118337	0.807829	0.016316	24.6897
20	M	0	1	Small_White_59_Preto	20	R1	41.0531	3.94807	25.2608	1.27631	8.90064	0.572365	6.00535	0.259112	1.48565	0.123052	0.806774	0.009791	20.3659
20	M	0	1	Small_White_59_Preto	20	R2	47.3574	3.43816	27.2138	1.10647	9.65692	0.535736	6.14055	0.227852	1.57445	0.09986	0.802862	0.013692	20.9677
21	M	0	1	Perry_Marron	21	R1	41.6143	4.64885	25.1839	1.54096	8.81713	0.623682	5.98854	0.356225	1.47557	0.113759	0.822515	0.013411	NA
21	M	0	1	Perry_Marron	21	R2	38.1461	4.52898	24.142	1.39766	8.57209	0.501519	5.66019	0.460015	1.52057	0.103686	0.819598	0.017467	14.6
22	M	0	1	Mortino	22	R1	50.5686	2.65621	28.2181	0.92324	10.1068	0.35057	6.39035	0.078003	1.58214	0.066939	0.79787	0.010812	21.6667
22	M	0	1	Mortino	22	R2	52.26	3.79832	28.7749	1.04162	10.1368	0.432901	6.80823	0.31886	1.49259	0.100582	0.792315	0.016467	24.8148
23	M	0	1	Rosado_13	23	R1	54.0853	4.3632	28.9594	1.23254	10.3305	0.514795	6.84421	0.410016	1.51291	0.088917	0.809295	0.013282	25.2759
23	M	0	1	Rosado_13	23	R2	53.4333	5.31268	28.6724	1.48338	10.1399	0.577975	6.89809	0.400753	1.47176	0.071069	0.815033	0.012772	24.0714
24	M	0	1	Porrillo_Sintetico	24	R1	60.0585	5.76621	30.2962	1.49467	10.5875	0.575086	7.37147	0.426282	1.43835	0.07051	0.82054	0.014083	23.5926
24	M	0	1	Porrillo_Sintetico	24	R2	57.3506	4.66815	29.6761	1.19548	10.4038	0.446163	6.93194	0.276062	1.50173	0.057455	0.8171	0.014008	23.6071
25	M	0	1	Puebla_152_CIAT	25	R1	62.4819	5.89531	30.8769	1.6166	10.856	0.654536	7.32296	0.535325	1.48837	0.118006	0.822399	0.01996	28
25	M	0	1	Puebla_152_CIAT	25	R2	57.2177	7.31161	29.4158	2.28118	10.2565	1.1228	7.01538	0.142707	1.46284	0.164218	0.829646	0.023941	27.0833
26	A	1	0	Jalo_110	26	R1	91.6382	10.6205	38.1519	2.55359	13.9149	0.975471	8.14653	0.65167	NA	0.086384	NA	0.0258856	44.2143
26	A	1	0	Jalo_110	26	R2	NA	13.6692	NA	3.0451	NA	1.05336	NA	0.674116	NA	0.105499	NA	0.032569	NA
27	M	0	1	IAC_Maravilha	27	R1	46.8442	4.14676	27.0071	1.27059	9.63587	0.394196	6.17068	0.34849	1.56447	0.074378	0.805684	0.012607	19.6429
27	M	0	1	IAC_Maravilha	27	R2	51.3112	5.6217	28.0816	1.68768	9.97399	0.67978	6.40617	0.385615	1.55746	0.064252	0.815439	0.013617	20.5
28	A	1	0	FEB_179	28	R1	51.1937	7.6878	28.3931	2.1012	10.3017	0.825756	6.21902	0.545194	1.66325	0.144162	0.793277	0.025349	20
28	A	1	0	FEB_179	28	R2	52.273	5.37325	28.8664	1.6619	10.4943	0.703259	6.18474	0.506131	1.70558	0.160853	0.787138	0.024698	24.1
29	M	0	1	Jamapa_CIAT	29	R1	53.7117	7.61459	28.7418	2.09551	10.1766	0.778484	6.79127	0.390707	1.49927	0.084784	0.813209	0.008653	25.2162
29	M	0	1	Jamapa_CIAT	29	R2	40.3477	4.75684	25.2047	1.67446	9.03892	0.773567	5.70477	0.315777	1.58822	0.151178	0.796325	0.020622	25.21
30	M	0	1	Puebla_152_CNF_1807	30	R1	46.8882	8.96267	26.4854	2.54502	9.20939	0.948022	6.51858	0.585891	1.41541	0.101244	0.833347	0.015038	20.6957
30	M	0	1	Puebla_152_CNF_1807	30	R2	47.7257	8.95179	26.8206	2.70439	9.29697	0.974851	6.43723	0.52097	1.44409	0.088886	0.827915	0.016734	19.2857
31	M	0	1	EMP_81	31	R1	51.6389	4.33502	28.1503	1.33724	10.0011	0.534839	6.55041	0.261763	1.52746	0.071412	0.817901	0.014189	24
31	M	0	1	EMP_81	31	R2	60.3922	3.9838	30.4571	1.04975	10.8078	0.32885	7.07818	0.396365	1.53035	0.072357	0.817371	0.013172	25.44
32	A	1	0	Jalo	32	R1	76.1108	6.10415	35.7032	1.44204	13.4364	0.462573	6.9383	0.343622	1.93852	0.053837	0.749268	0.016184	35.7667
32	A	1	0	Jalo	32	R2	77.5882	10.6188	36.146	2.60062	13.6326	0.951638	6.95753	0.467221	1.96152	0.102627	0.743279	0.012782	39.85
33	M	0	1	ARC_3	33	R1	50.7055	4.64852	27.8469	1.4491	9.93373	0.603518	6.50875	0.381061	1.53106	0.12335	0.820641	0.021747	21.4062
33	M	0	1	ARC_3	33	R2	52.2037	4.39306	28.7068	1.29952	10.4294	0.473476	6.27085	0.306643	1.66605	0.092815	0.795009	0.015407	23.5714
34	M	0	1	ARC_4	34	R1	54.8173	4.00335	28.7984	1.0875	10.1444	0.445358	6.84698	0.349825	1.48436	0.081257	0.829564	0.013068	22.6071
34	M	0	1	ARC_4	34	R2	50.6177	5.33385	27.823	1.50761	9.83545	0.498207	6.35837	0.397491	1.54945	0.068925	0.819656	0.021454	19
35	M	0	1	LP_90_91_R_Bac	35	R1	48.474	5.34874	27.3284	1.45029	9.77624	0.592293	6.33145	0.374042	1.54587	0.075406	0.812902	0.015888	22.8125
35	M	0	1	LP_90_91_R_Bac	35	R2	50.6343	5.46311	28.013	1.59602	10.1047	0.606253	6.34513	0.346572	1.59316	0.06166	0.808666	0.011907	21.9583
36	M	0	1	EMP_407	36	R1	50.4392	3.34413	27.663	0.935357	9.72548	0.374427	6.56157	0.337123	1.48523	0.079063	0.827489	0.012149	22.4
36	M	0	1	EMP_407	36	R2	49.7386	3.99417	27.7631	1.31618	9.8251	0.577599	6.31227	0.313872	1.55902	0.102114	0.810241	0.019333	22.5789
37	M	0	1	FEB_180	37	R1	56.3818	4.27201	29.6015	1.20237	10.6559	0.432889	6.71178	0.383608	1.59108	0.082765	0.807652	0.012867	25
37	M	0	1	FEB_180	37	R2	50.0023	4.32254	28.0561	1.3157	10.2218	0.524493	6.20122	0.226488	1.64924	0.080448	0.797152	0.014299	24.8
38	M	0	1	Oito_e_Nove	38	R1	55.9029	4.21954	29.4749	1.03759	10.5354	0.384388	6.57227	0.402732	1.60567	0.101985	0.807347	0.016774	26.7368
38	M	0	1	Oito_e_Nove	38	R2	57.0026	8.33046	30.003	2.25867	10.8941	0.967757	6.45877	0.383799	1.68687	0.119473	0.793785	0.0186821	26.9643
39	M	0	1	Alemao	39	R1	46.5344	4.17497	27.0363	1.36543	9.57882	0.575228	6.52068	0.437518	1.4742	0.116111	0.799026	0.019765	21
39	M	0	1	Alemao	39	R2	51.5115	3.81141	27.9579	1.04169	9.6963	0.402823	7.2006	0.610383	1.35828	0.15223	0.827174	0.018495	22.8846
40	M	0	1	Pinto_114	40	R1	62.978	7.38495	31.2912	1.99659	11.0429	0.849221	7.0701	0.410689	1.56344	0.105307	0.806264	0.017714	26.4737
40	M	0	1	Pinto_114	40	R2	69.2248	8.31854	33.1238	2.21426	11.8039	0.900769	7.20991	0.385414	1.63808	0.103236	0.790559	0.017151	26.875
41	M	0	1	Flor_de_Mayo	41	R1	86.7588	NA	36.9964	NA	13.3832	NA	8.00893	NA	1.672	NA	0.793704	NA	39.8
41	M	0	1	Flor_de_Mayo	41	R2	79.1249	NA	35.0595	NA	12.7259	NA	7.6448	NA	1.66505	NA	0.800935	NA	38.1111
42	M	0	1	G2333	42	R1	48.9986	7.29233	27.2526	1.8181	9.62336	0.709761	6.62144	0.561652	1.45624	0.122727	0.825428	0.0209744	24.08
42	M	0	1	G2333	42	R2	51.5123	7.0537	28.1107	1.75457	9.91667	0.67587	6.78181	0.559944	1.46645	0.127403	0.817035	0.020472	25.3333
43	M	0	1	DOR_390	43	R1	55.1601	4.38368	28.9785	1.25378	10.0889	0.517136	6.91534	0.450321	1.46364	0.103172	0.824411	0.009898	23.52
43	M	0	1	DOR_390	43	R2	49.694	7.22596	27.5469	2.16728	9.6665	0.981926	6.58805	0.417284	1.46887	0.138217	0.819888	0.021511	21.6552
44	M	0	1	DOR_476	44	R1	63.1009	8.17411	31.6804	2.21725	11.355	0.964912	6.77434	0.340788	1.67848	0.120235	0.788657	0.0210447	24.75
44	M	0	1	DOR_476	44	R2	67.2086	7.57876	32.8615	1.92496	11.8725	0.765363	6.88732	0.40824	1.72499	0.107448	0.780866	0.0361424	28.75
45	M	0	1	Turrialba_1	45	R1	43.5303	4.50004	25.6876	1.55226	8.98143	0.711804	6.36174	0.351506	1.41494	0.12624	0.827812	0.01886	19.2222
45	M	0	1	Turrialba_1	45	R2	41.1001	4.86382	24.9899	1.5531	8.88114	0.645436	6.0566	0.393032	1.46929	0.105112	0.824933	0.020202	19.2381
46	M	0	1	AND_279	46	R1	47.1994	4.76397	26.9331	1.36352	9.55299	0.487871	6.1993	0.378688	1.5442	0.085512	0.815619	0.016942	20.4783
46	M	0	1	AND_279	46	R2	44.6432	4.87866	26.048	1.55787	9.10947	0.635337	6.15579	0.262667	1.47922	0.069671	0.824838	0.011426	22.6875
47	M	0	1	RAZ_56	47	R1	49.211	5.58325	28.2082	1.57192	10.3231	0.601745	6.24918	0.536444	1.66008	0.129611	0.774721	0.018421	18.8462
47	M	0	1	RAZ_56	47	R2	45.3534	6.85446	26.466	2.08027	9.40345	0.767109	6.25044	0.580631	1.51023	0.110552	0.809097	0.014754	18.8462
48	M	0	1	RAZ_49	48	R1	54.0496	5.67262	30.1707	1.75202	11.0678	0.886664	6.29802	0.344603	1.76439	0.190717	0.744924	0.025811	22.0625
48	M	0	1	RAZ_49	48	R2	45.5362	3.93744	27.2851	1.34211	9.81732	0.395231	5.95512	0.323524	1.65006	0.033733	0.767645	0.01609	26.4
49	M	0	1	RAZ_55	49	R1	47.2293	4.19898	27.4921	1.34429	10.0185	0.588015	6.10741	0.522673	1.65169	0.160494	0.784102	0.020901	20.0714
49	M	0	1	RAZ_55	49	R2	47.2561	6.49792	27.2972	1.91609	9.87475	0.667655	6.34837	0.536386	1.56109	0.104672	0.793118	0.019637	18.6154
50	M	0	1	Batista_Brilhante_CB	50	R1	43.4851	4.58092	26.5417	1.4963	9.32093	0.592613	6.04477	0.434545	1.54892	0.139288	0.775238	0.045996	20.2308
50	M	0	1	Batista_Brilhante_CB	50	R2	48.6416	5.64081	27.9879	1.73183	10.0282	0.71287	6.08648	0.407662	1.65112	0.113287	0.778321	0.016417	22.08
51	M	0	1	A_449	51	R1	69.1558	9.07578	32.6589	2.05238	11.5691	0.736169	7.35887	0.585159	1.57832	0.120438	0.811606	0.018887	35.125
51	M	0	1	A_449	51	R2	60.014	2.79383	30.0975	0.884002	10.5851	0.484619	7.04635	0.148855	1.50295	0.076778	0.832469	0.014163	NA
52	M	0	1	Apore	52	R1	60.3682	7.30091	30.6282	2.06296	10.7145	0.703132	6.89831	0.532488	1.55724	0.090227	0.805746	0.019313	32.1304
52	M	0	1	Apore	52	R2	56.9395	5.70208	29.9922	1.55084	10.5047	0.585114	6.79957	0.394352	1.54922	0.112157	0.793731	0.013872	28
53	M	0	1	Branquinho	53	R1	51.8891	3.83894	27.751	1.14147	9.55209	0.430027	6.89817	0.211748	1.38528	0.06037	0.845824	0.011143	23.625
53	M	0	1	Branquinho	53	R2	49.4737	4.21141	27.3055	1.11672	9.36994	0.416926	6.74281	0.377359	1.39214	0.068053	0.832243	0.015315	20
54	M	0	1	BRS_Cometa	54	R1	54.0812	4.06033	28.8851	1.1376	10.4011	0.441874	6.56917	0.277099	1.58437	0.057955	0.81349	0.013222	24.5172
54	M	0	1	BRS_Cometa	54	R2	55.6534	4.47352	29.2556	1.21465	10.4784	0.534905	6.72552	0.248312	1.55832	0.063044	0.815972	0.01312	28.6667
55	M	0	1	BRS_Horizonte	55	R1	56.6606	5.70853	29.8746	1.91283	10.4505	0.823215	6.97124	0.313773	1.50102	0.124003	0.797933	0.038461	24
55	M	0	1	BRS_Horizonte	55	R2	60.2811	4.52215	30.7133	1.25108	11.0997	0.497185	6.74024	0.283492	1.64813	0.071913	0.802235	0.014249	24.98
56	M	0	1	BRS_Pontal	56	R1	59.0087	5.39625	30.7109	1.44243	10.6265	0.572993	7.24654	0.413745	1.46914	0.084922	0.784885	0.019373	26.5161
56	M	0	1	BRS_Pontal	56	R2	58.8961	4.78557	30.7068	1.07862	10.6428	0.457047	7.17296	0.337471	1.48605	0.07837	0.783501	0.019937	26.7778
57	M	0	1	BRS_Requinte	57	R1	50.9704	5.80268	28.2556	1.76624	9.68623	0.68786	6.78501	0.459848	1.42938	0.078905	0.800142	0.018087	19.8799
57	M	0	1	BRS_Requinte	57	R2	47.0554	6.38247	27.0369	1.91282	9.23927	0.668556	6.54742	0.547488	1.41491	0.084123	0.806539	0.038991	20.1102
58	M	0	1	BRSMG_Talisma	58	R1	47.9772	5.84166	28.3729	1.58182	9.96957	0.577087	6.14391	0.394186	1.62444	0.05887	0.747285	0.037097	21.7391
58	M	0	1	BRSMG_Talisma	58	R2	54.288	5.43196	29.6299	1.68748	10.6414	0.736625	6.5026	0.385246	1.6409	0.134527	0.776017	0.022544	22
59	M	0	1	Campeao_II	59	R1	60.7517	6.05662	31.1982	1.66627	11.0355	0.649937	6.84167	0.453762	1.61721	0.106881	0.782655	0.015452	29.9259
59	M	0	1	Campeao_II	59	R2	54.8433	6.89117	30.0193	2.22259	10.5627	0.686162	6.61462	0.602595	1.6045	0.121685	0.763746	0.033675	28.6957
60	M	0	1	Caneludo	60	R1	47.8217	4.39921	27.2664	1.38347	9.76542	0.566128	6.2574	0.325021	1.5618	0.073989	0.807003	0.016484	22.9875
60	M	0	1	Caneludo	60	R2	45.8627	3.1788	27.1129	0.958167	9.53832	0.400346	6.27164	0.280312	1.52368	0.089717	0.783299	0.019335	23.0667
61	M	0	1	Carioca_Comum	61	R1	46.5968	5.26178	27.0909	1.59779	9.63275	0.632786	6.09055	0.46211	1.5884	0.132739	0.795383	0.015188	27.5466
61	M	0	1	Carioca_Comum	61	R2	51.6957	6.85742	28.5901	2.03399	9.93787	0.826278	6.45972	0.412826	1.53992	0.105274	0.791806	0.017372	27.0909
62	M	0	1	Carioca_Lustroso	62	R1	55.8527	6.06277	29.642	1.7242	10.6528	0.681423	6.65891	0.485065	1.60426	0.104421	0.797087	0.017226	25.3125
62	M	0	1	Carioca_Lustroso	62	R2	53.9144	5.97889	29.2941	1.808	10.3798	0.70682	6.54975	0.296817	1.58509	0.084634	0.787791	0.019653	27.32
63	M	0	1	Carioca_MG	63	R1	45.7201	5.16518	26.3753	1.54706	9.1883	0.563518	6.60378	0.485428	1.39642	0.105811	0.82372	0.016257	18.3784
63	M	0	1	Carioca_MG	63	R2	43.5551	4.84288	25.5906	1.39398	8.87824	0.490798	6.39647	0.474658	1.39107	0.062287	0.833121	0.008547	16.7419
64	M	0	1	Carioca_Precoce	64	R1	58.8863	10.0693	30.4098	2.84246	10.9461	1.14946	6.66917	0.547862	1.64044	0.093228	0.795611	0.015194	25.36
64	M	0	1	Carioca_Precoce	64	R2	60.5838	6.51637	30.7443	1.71464	11.0081	0.778471	6.93973	0.3827	1.5888	0.115109	0.803379	0.012302	25.7308
65	M	0	1	H96A28_P4_1_1_1_1	65	R1	55.7719	4.23754	29.3697	1.36569	10.4957	0.586969	6.75699	0.265254	1.55629	0.114961	0.812309	0.025047	26.6667
65	M	0	1	H96A28_P4_1_1_1_1	65	R2	54.6243	4.95303	28.7833	1.44594	10.1698	0.562095	6.92204	0.3532	1.47122	0.084225	0.827202	0.016569	24.931
66	M	0	1	H96A102_1_1_152	66	R1	48.3354	7.0187	27.8943	2.00904	9.87716	0.754715	6.07601	0.492546	1.62892	0.096554	0.776786	0.026254	20.6876
66	M	0	1	H96A102_1_1_152	66	R2	52.7017	7.47554	28.7877	2.2385	10.3738	0.835827	6.20547	0.38212	1.6712	0.076813	0.795922	0.016571	23.96
67	M	0	1	H96A31_P2_1_1_1_1	67	R1	49.8681	5.28677	28.0614	1.60131	10.0957	0.64607	6.29851	0.424402	1.60735	0.115183	0.793998	0.015308	23.4286
67	M	0	1	H96A31_P2_1_1_1_1	67	R2	54.4715	3.31405	30.1222	1.09048	11.1035	0.457851	6.11323	0.302944	1.821	0.117622	0.754311	0.02129	NA
68	M	0	1	IAC_Alvorada	68	R1	55.0421	4.44431	29.1175	1.34892	10.073	0.595951	7.13447	0.404049	1.41519	0.0993	0.815083	0.019081	25.3913
68	M	0	1	IAC_Alvorada	68	R2	55.4189	5.76541	29.351	1.8012	10.1707	0.748315	6.95296	0.364539	1.46573	0.120502	0.807309	0.023352	25.5
69	M	0	1	IAC_Apua	69	R1	59.2957	8.55522	30.1914	2.09738	10.7517	0.739815	6.93353	0.611281	1.55996	0.148732	0.813295	0.029915	25.6087
69	M	0	1	IAC_Apua	69	R2	54.0979	7.36466	29.2796	2.07584	10.4669	0.776303	6.61682	0.494508	1.5841	0.081752	0.789582	0.01573	24.9677
70	M	0	1	IAC_Ayso	70	R1	51.742	6.15207	28.1687	1.8695	9.87378	0.83773	6.80245	0.423179	1.45699	0.153395	0.81758	0.020774	23.0645
70	M	0	1	IAC_Ayso	70	R2	52.5256	8.62095	28.4233	2.38602	10.0767	0.945866	6.68097	0.650944	1.51324	0.117119	0.811906	0.017421	25.8889
71	M	0	1	IAC_Carioca	71	R1	48.7123	4.84963	26.9365	1.38522	9.32162	0.516157	6.75431	0.368739	1.38181	0.070493	0.841797	0.012364	23.4167
71	M	0	1	IAC_Carioca	71	R2	52.365	9.44473	28.4663	2.60332	10.088	0.972246	6.74343	0.650547	1.50218	0.133743	0.805533	0.019769	24.4516
72	M	0	1	IAC_Carioca_Akyta	72	R1	50.0989	6.52357	27.5247	1.81228	9.71491	0.672527	6.56995	0.542798	1.4822	0.079159	0.827626	0.010649	20.1333
72	M	0	1	IAC_Carioca_Akyta	72	R2	54.6933	7.2504	29.0678	2.09488	10.3872	0.805624	6.72054	0.566595	1.54994	0.107168	0.810394	0.019742	20.6842
73	M	0	1	IAC_Carioca_Arua	73	R1	39.9124	6.45279	25.6677	2.308	9.38845	0.918075	5.29182	0.386424	1.7744	0.124368	0.757219	0.019689	14.5
73	M	0	1	IAC_Carioca_Arua	73	R2	40.1604	6.03155	25.2229	1.97755	9.26184	0.752515	5.37863	0.422148	1.72481	0.102769	0.789157	0.016781	14.037
74	A	1	0	IAC_Carioca_Pyata	74	R1	58.7504	6.99366	30.4044	1.94748	10.6732	0.783006	6.95895	0.477351	1.53679	0.102149	0.796452	0.021545	23.28
74	A	1	0	IAC_Carioca_Pyata	74	R2	56.6335	8.86082	29.4197	2.45976	10.1771	0.984979	6.99999	0.503941	1.45372	0.094819	0.818011	0.017132	23.21
75	M	0	1	IAC_Carioca_Tybata	75	R1	51.0156	6.72233	27.6845	1.91248	9.72788	0.721389	6.71602	0.47473	1.45064	0.086971	0.833069	0.01673	25.7
75	M	0	1	IAC_Carioca_Tybata	75	R2	54.39	8.31271	28.7919	2.37621	9.96653	0.837443	6.81454	0.500695	1.46406	0.091751	0.820064	0.014487	27
76	M	0	1	IAC_Votuporanga	76	R1	56.5638	7.49748	29.3008	2.17583	10.2351	0.986314	7.10259	0.462584	1.44395	0.141604	0.825135	0.017044	24.4138
76	M	0	1	IAC_Votuporanga	76	R2	57.2232	8.22346	29.6806	2.25588	10.4873	0.907394	7.05904	0.545967	1.48857	0.111065	0.812239	0.016078	26.6667
77	M	0	1	IAC_Ybata	77	R1	57.2493	5.54969	29.5107	1.57674	10.4309	0.619223	7.14395	0.497451	1.46324	0.080346	0.824248	0.011644	25
77	M	0	1	IAC_Ybata	77	R2	58.3122	8.22184	29.9321	2.2609	10.5616	1.02013	7.32332	0.507486	1.44408	0.126053	0.814647	0.023055	25.6
78	A	1	0	IAPAR_81	78	R1	63.67	5.99129	32.2107	1.88738	11.6721	0.767137	6.94509	0.350854	1.68355	0.122615	0.770739	0.025055	27.4583
78	A	1	0	IAPAR_81	78	R2	59.4282	4.59917	31.7813	1.40433	11.3269	0.565908	6.65825	0.290191	1.70332	0.094861	0.739145	0.030394	30.7222
79	A	1	0	IAPAR_31	79	R1	48.941	4.0996	27.4176	1.2373	9.55519	0.480483	6.48757	0.302608	1.47405	0.065741	0.817068	0.014931	24.36
79	A	1	0	IAPAR_31	79	R2	53.6249	4.5721	28.5566	1.31416	9.98238	0.518804	6.80512	0.352794	1.46919	0.083414	0.82519	0.01539	25.8182
80	M	0	1	Perola	80	R1	60.2118	10.8397	30.5878	3.02712	10.7756	1.27364	6.96988	0.510914	1.54665	0.152409	0.803333	0.021404	28.7826
80	M	0	1	Perola	80	R2	66.5279	8.30012	32.6018	2.28282	11.5214	0.961529	7.19321	0.36626	1.60406	0.136553	0.784411	0.02083	28.7465
81	M	0	1	TO	81	R1	72.238	7.3433	33.9074	2.04868	11.9749	0.823553	7.55238	0.549959	1.59282	0.147686	0.788675	0.023352	NA
81	M	0	1	TO	81	R2	65.3947	11.1265	31.7593	3.01032	11.1345	1.22905	7.23889	0.699864	1.5429	0.146611	0.80968	0.019526	32.1071
82	A	1	0	Gen05P3_1_6_1	82	R1	49.0721	4.66865	27.5155	1.48936	9.78787	0.597331	6.25949	0.298376	1.56464	0.081837	0.813064	0.014702	26.1481
82	A	1	0	Gen05P3_1_6_1	82	R2	47.3928	4.73072	27.1021	1.50733	9.68885	0.602719	6.07079	0.297839	1.59668	0.079115	0.809159	0.012042	23.6562
83	A	1	0	Gen05P4_2_6_2	83	R1	56.8661	4.88961	29.9185	1.29773	10.7602	0.516537	6.47252	0.332159	1.66421	0.069774	0.79687	0.010686	27.2381
83	A	1	0	Gen05P4_2_6_2	83	R2	58.8355	5.09922	30.3501	1.41433	10.8708	0.601555	6.70038	0.289667	1.62286	0.067661	0.801232	0.011222	29.9048
84	A	1	0	Gen05P5_3_8_1	84	R1	58.1474	4.99747	29.9894	1.40688	10.5834	0.622789	6.76287	0.244184	1.5653	0.080146	0.811233	0.012822	28.9412
84	A	1	0	Gen05P5_3_8_1	84	R2	58.8278	8.76485	29.9652	2.4108	10.6291	0.943977	6.8462	0.472273	1.5522	0.080493	0.819015	0.013246	27.4286
85	A	1	0	Gen05P5_3_8_2	85	R1	56.2527	6.87762	29.3688	1.89307	10.3516	0.70033	6.7523	0.372675	1.53353	0.068937	0.817013	0.01061	25.9583
85	A	1	0	Gen05P5_3_8_2	85	R2	51.2119	5.0922	27.9296	1.4634	9.8266	0.639053	6.59995	0.349061	1.49024	0.087001	0.823007	0.01114	23.1546
86	A	1	0	Gen05P5_4_8_2	86	R1	52.7528	7.77119	28.4698	2.02345	9.96893	0.734377	6.73223	0.655382	1.48904	0.126862	0.813191	0.018101	24.7407
86	A	1	0	Gen05P5_4_8_2	86	R2	57.4764	7.09775	29.6457	1.93468	10.3149	0.711977	6.81245	0.399678	1.51405	0.051037	0.819195	0.022381	24.2727
87	M	0	1	Gen05Pr11_2_3_1	87	R1	46.7956	2.91215	26.917	0.836914	9.62172	0.368184	6.38369	0.27101	1.50933	0.075183	0.810938	0.011654	18.8333
87	M	0	1	Gen05Pr11_2_3_1	87	R2	33.6948	4.57464	23.0502	1.65907	8.33429	0.614736	5.14127	0.349913	1.62208	0.077826	0.794064	0.019235	19.8945
88	M	0	1	Gen05Pr11_2_13_1	88	R1	39.4966	6.76805	25.018	2.24878	8.93517	0.845156	5.49596	0.503024	1.62858	0.102797	0.788012	0.022514	23.5457
88	M	0	1	Gen05Pr11_2_13_1	88	R2	51.9688	6.23513	28.3776	1.82558	10.0764	0.770173	6.51036	0.450559	1.55003	0.096656	0.808068	0.012094	22.6667
89	M	0	1	Gen05Pr11_2_14_2	89	R1	55.3345	5.94219	29.3677	1.71286	10.602	0.620792	6.5452	0.325269	1.62065	0.072839	0.80446	0.013513	27.85
89	M	0	1	Gen05Pr11_2_14_2	89	R2	63.9259	2.93003	31.7628	0.858812	11.352	0.423159	7.03643	0.211514	1.61467	0.075465	0.796064	0.010093	31.3333
90	M	0	1	Gen05Pr11_3_5_1	90	R1	58.9245	5.05821	30.9327	1.46772	10.9855	0.576255	6.93881	0.42469	1.58848	0.118496	0.773018	0.022338	26
90	M	0	1	Gen05Pr11_3_5_1	90	R2	53.0956	4.589	29.3938	1.34709	10.5196	0.559641	6.29273	0.314091	1.67469	0.104488	0.771042	0.014378	23
91	M	0	1	Gen05Pr11_6_5_1	91	R1	51.1409	3.66062	28.2127	1.15073	10.1383	0.465694	6.31561	0.227497	1.60672	0.081897	0.806832	0.014601	25.2174
91	M	0	1	Gen05Pr11_6_5_1	91	R2	52.9136	5.5307	28.4848	1.46976	10.161	0.504887	6.45391	0.391941	1.57651	0.063235	0.81734	0.01079	25.9583
92	A	1	0	Branco_Argentino	92	R1	96.8993	2.78941	40.0394	1.03827	14.9993	0.827358	8.0978	0.402859	1.86182	0.198157	0.760455	0.03264	55
92	A	1	0	Branco_Argentino	92	R2	89.207	15.4756	38.7726	3.53552	14.5213	1.27365	7.56379	0.830423	1.92901	0.140433	0.739246	0.022546	50
93	M	0	1	Gen05PR13_1_8_1_2	93	R1	51.5735	8.03613	27.8392	2.25871	9.6367	0.822146	6.81034	0.469851	1.41553	0.077252	0.831947	0.01347	25.5833
93	M	0	1	Gen05PR13_1_8_1_2	93	R2	50.0916	4.62671	27.5999	1.34909	9.58979	0.573924	6.55665	0.287445	1.46288	0.067244	0.824815	0.011359	24.8947
94	M	0	1	Gen05PR13_1_8_1_1	94	R1	47.1769	6.25496	26.8307	1.85981	9.40067	0.65635	6.31393	0.513473	1.49221	0.075629	0.819786	0.009934	21.7097
94	M	0	1	Gen05PR13_1_8_1_1	94	R2	50.0959	4.68036	27.6631	1.28547	9.6334	0.5033	6.6628	0.423557	1.44933	0.083629	0.820927	0.011096	22.05
95	M	0	1	Gen05PR13_1_6_1_2	95	R1	54.8602	4.51779	29.1791	1.2809	10.2738	0.503845	6.76862	0.461878	1.52415	0.116799	0.808655	0.015351	27.0556
95	M	0	1	Gen05PR13_1_6_1_2	95	R2	55.993	7.22356	29.2083	1.97117	10.2697	0.789554	6.76927	0.452629	1.51948	0.102802	0.821642	0.010145	24.4348
96	M	0	1	Gen05PR13_2_2_1_2	96	R1	70.7871	7.98752	33.2531	2.20762	11.7087	0.808305	7.69851	0.489506	1.52238	0.077773	0.802997	0.025138	40.12
96	M	0	1	Gen05PR13_2_2_1_2	96	R2	68.7262	6.0045	33.5288	1.62618	11.6735	0.643965	7.55991	0.485657	1.55172	0.151762	0.767633	0.027834	41.5152
97	M	0	1	Gen05C1_3_2_1_1	97	R1	56.7261	4.39832	29.2901	1.17631	10.1088	0.500489	7.33148	0.353534	1.38113	0.080109	0.829809	0.010782	31.8214
97	M	0	1	Gen05C1_3_2_1_1	97	R2	55.7427	6.24781	29.1782	1.75931	10.4338	0.755608	6.94755	0.435356	1.50669	0.134577	0.82082	0.022025	29.7188
98	M	0	1	Gen05C1_3_3_1_1	98	R1	57.9622	4.73463	30.4291	1.27512	10.9347	0.523993	6.66802	0.290797	1.64175	0.08559	0.785506	0.015876	30.3667
98	M	0	1	Gen05C1_3_3_1_1	98	R2	55.2959	6.68754	29.4188	1.94307	10.5251	0.852337	6.67796	0.306408	1.57864	0.136388	0.800582	0.016805	30.3125
99	M	0	1	Gen05C2_1_6_1_1	99	R1	59.0492	7.71888	30.5204	2.11226	10.948	0.769989	6.76201	0.485116	1.6205	0.063335	0.793696	0.015886	29.7931
99	M	0	1	Gen05C2_1_6_1_1	99	R2	59.3194	8.76679	30.5293	2.43279	10.9256	0.905269	6.78953	0.505242	1.60941	0.069727	0.795796	0.015444	27.3929
100	M	0	1	Gen05C2_1_1_1_3	100	R1	58.2451	7.53962	30.5921	2.32508	10.8214	0.94066	6.8165	0.429585	1.58885	0.1181	0.779946	0.024508	25.0588
100	M	0	1	Gen05C2_1_1_1_3	100	R2	59.44	8.35584	30.5986	2.36105	10.7636	0.946578	7.05985	0.499712	1.52562	0.097209	0.794439	0.018265	25.3871
101	M	0	1	Gen05C2_1_1_1_1	101	R1	55.5558	3.90676	29.8473	1.1605	10.5525	0.481323	6.78002	0.295124	1.55865	0.086947	0.783	0.013502	26.8
101	M	0	1	Gen05C2_1_1_1_1	101	R2	57.1939	5.46634	30.0358	1.54849	10.6212	0.706346	6.91709	0.428928	1.54122	0.132435	0.795137	0.011901	27.3333
102	M	0	1	Gen05C3_2_4_1_1	102	R1	52.7565	4.41677	29.2523	1.20502	10.5174	0.536302	6.4172	0.338803	1.64389	0.1254	0.773738	0.023798	24.303
102	M	0	1	Gen05C3_2_4_1_1	102	R2	55.0452	7.096	29.9392	2.17201	10.7396	0.805002	6.47875	0.44559	1.66124	0.120678	0.769866	0.027525	25
103	M	0	1	Gen05C3_2_4_1_7	103	R1	55.2298	7.42847	29.98	2.09769	10.8205	0.901607	6.46415	0.553711	1.68376	0.179598	0.768867	0.024565	23.5
103	M	0	1	Gen05C3_2_4_1_7	103	R2	52.8305	7.76149	29.6566	2.4775	10.8237	0.969281	6.12966	0.456672	1.76825	0.132122	0.752021	0.032001	23.2353
104	M	0	1	Gen05C4_3_1_1_2	104	R1	54.8065	5.6674	29.0837	1.51026	10.3848	0.5761	6.73509	0.347078	1.54255	0.054211	0.812173	0.012961	25.05
104	M	0	1	Gen05C4_3_1_1_2	104	R2	54.7216	4.28891	29.546	1.3904	10.4414	0.582476	6.75429	0.226027	1.54697	0.090225	0.78737	0.021192	21
105	M	0	1	Gen05C4_3_1_1_1	105	R1	60.3346	7.25934	30.8583	2.09511	11.0724	0.819958	6.85271	0.466796	1.61885	0.111564	0.793881	0.017397	29
105	M	0	1	Gen05C4_3_1_1_1	105	R2	57.6171	9.90919	30.1523	2.70705	10.8731	1.06384	6.64478	0.578134	1.63788	0.097076	0.790841	0.017709	28.2333
106	M	0	1	Gen05C4_4_3_1_2	106	R1	55.2934	5.46353	29.1015	1.57142	10.2469	0.612393	6.79343	0.322749	1.5089	0.06886	0.818716	0.012775	26
106	M	0	1	Gen05C4_4_3_1_2	106	R2	56.3804	4.57269	29.6739	1.31824	10.5247	0.589655	6.69651	0.317263	1.57498	0.11559	0.803603	0.01428	28.3824
107	M	0	1	Gen05C4_6_2_1_2	107	R1	43.6281	6.5757	26.0109	1.89184	9.24388	0.724257	5.97962	0.453588	1.54877	0.098206	0.805741	0.01554	22.9
107	M	0	1	Gen05C4_6_2_1_2	107	R2	55.5548	5.27592	29.3191	1.53469	10.3503	0.688668	6.68207	0.306306	1.55137	0.113484	0.810629	0.012516	23.12
108	M	0	1	Gen05C5_1_2_2_2	108	R1	54.5747	4.20479	29.0483	1.15339	10.4556	0.43949	6.81083	0.400515	1.54045	0.10773	0.811704	0.014152	18.1818
108	M	0	1	Gen05C5_1_2_2_2	108	R2	55.3904	4.11933	29.285	1.2423	10.5256	0.516135	6.79034	0.334432	1.55427	0.111621	0.810962	0.016388	NA
109	M	0	1	Gen05C5_2_10_1_1	109	R1	47.5978	5.34598	26.8933	1.63614	9.40558	0.704345	6.40982	0.354002	1.46829	0.091821	0.824898	0.014043	22.4857
109	M	0	1	Gen05C5_2_10_1_1	109	R2	51.7962	3.75541	27.9945	1.14686	9.81893	0.51123	6.72366	0.224761	1.46063	0.064518	0.829918	0.013668	23.6842
110	M	0	1	Gen05C6_3_5_2_1	110	R1	52.8354	8.29924	29.3557	2.61457	10.276	0.92169	6.44523	0.526028	1.59671	0.106383	0.767244	0.033479	26.8
110	M	0	1	Gen05C6_3_5_2_1	110	R2	56.9557	5.51364	29.7515	1.63121	10.56	0.691573	6.87943	0.398377	1.53834	0.112598	0.807287	0.016392	26.1034
111	M	0	1	Gen05C6_4_5_1_2	111	R1	48.8737	4.9597	27.2065	1.48612	9.38654	0.541952	6.51233	0.423909	1.44365	0.069811	0.827787	0.011555	18.4545
111	M	0	1	Gen05C6_4_5_1_2	111	R2	50.1967	5.46605	27.4674	1.49489	9.51576	0.605562	6.73304	0.351088	1.41496	0.08349	0.833606	0.008717	18.9286
112	M	0	1	UxC_1_19	112	R1	41.9378	NA	26.1206	NA	9.42624	NA	5.60357	NA	1.69316	NA	0.770107	NA	NA
112	M	0	1	UxC_1_19	112	R2	47.4286	NA	27.1781	NA	9.71433	NA	6.03675	NA	1.60821	NA	0.804855	NA	21
113	M	0	1	Gen05C7_3_2_2_2	113	R1	47.5105	7.17857	27.3265	2.15489	9.67292	0.805159	6.22681	0.492076	1.55497	0.081297	0.795315	0.015614	22.3
113	M	0	1	Gen05C7_3_2_2_2	113	R2	47.1044	7.7047	27.1327	2.21829	9.62041	0.852927	6.15484	0.53845	1.56597	0.099849	0.798867	0.018074	22.3
114	M	0	1	UxC_1_1	114	R1	65.6826	NA	31.6468	NA	11.3474	NA	7.04024	NA	1.6118	NA	0.824141	NA	23.4
114	M	0	1	UxC_1_1	114	R2	64.1921	NA	31.2884	NA	11.2371	NA	6.96257	NA	1.61388	NA	0.823911	NA	NA
115	M	0	1	UxC_2_20	115	R1	62.8858	NA	30.7998	NA	10.8916	NA	7.13838	NA	1.52578	NA	0.833042	NA	21.8235
115	M	0	1	UxC_2_20	115	R2	NA	NA	NA	NA	NA	NA	NA	NA	NA	NA	NA	NA	21.8235
116	M	0	1	UxC_1_2	116	R1	50.3054	12.483	27.5784	3.25421	9.78321	1.36356	6.38099	0.597621	1.54046	0.16285	0.825157	0.0301021	NA
116	M	0	1	UxC_1_2	116	R2	49.4861	11.5379	27.3581	3.00336	9.71374	1.15443	6.37067	0.599837	1.52868	0.0943012	0.827595	0.0130324	25.3077
117	M	0	1	UxC_1_5	117	R1	78.2541	4.98799	36.468	1.22076	13.512	0.600407	7.01797	0.239983	1.92656	0.087859	0.738844	0.012053	35.28
117	M	0	1	UxC_1_5	117	R2	72.9505	4.93792	35.2603	1.4148	12.948	0.645554	6.84964	0.314441	1.89339	0.114158	0.737014	0.018844	34
118	M	0	1	UxC_9_16	118	R1	70.0675	NA	33.1178	NA	11.9752	NA	7.28318	NA	1.64529	NA	0.80216	NA	32.65
118	M	0	1	UxC_9_16	118	R2	54.9421	NA	29.5748	NA	10.6633	NA	6.4522	NA	1.65279	NA	0.789849	NA	NA
119	A	1	0	CxU_1_5	119	R1	46.5323	6.5403	26.4317	1.95398	9.07712	0.753403	6.39804	0.617881	1.42612	0.128106	0.833107	0.017432	NA
119	A	1	0	CxU_1_5	119	R2	50.4092	6.19465	27.5522	1.6799	9.40415	0.64448	6.70871	0.430229	1.40366	0.077819	0.831495	0.016677	22.7097
120	A	1	0	CxU_1_7	120	R1	52.6217	NA	28.5183	NA	10.4256	NA	6.32687	NA	1.64861	NA	0.808635	NA	30.4375
120	A	1	0	CxU_1_7	120	R2	54.875	NA	29.091	NA	10.5553	NA	6.47084	NA	1.63233	NA	0.809583	NA	30.4375
121	M	0	1	CxU_1_19	121	R1	60.8533	7.88572	30.6022	2.30317	10.5587	0.993684	7.22727	0.30465	1.46236	0.138735	0.814883	0.024931	25.8333
121	M	0	1	CxU_1_19	121	R2	59.4196	6.31541	30.0483	1.66349	10.4025	0.665124	7.19852	0.423402	1.4466	0.075501	0.824869	0.011715	23.1
122	A	1	0	CxU_2_11	122	R1	63.2147	12.6419	31.2468	3.34693	11.2526	1.13694	6.91415	0.736053	1.62866	0.028574	0.805168	0.004263	29.5
122	A	1	0	CxU_2_11	122	R2	63.4831	12.859	31.1808	3.35618	11.2849	1.19015	6.88686	0.720312	1.63863	0.026799	0.811574	0.00265	29.5
123	M	0	1	CxU_2_16	123	R1	66.4493	2.88028	32.0033	0.533221	11.5639	0.105533	7.18404	0.324549	1.61229	0.058148	0.814789	0.008186	NA
123	M	0	1	CxU_2_16	123	R2	66.6475	3.27423	32.0664	0.643196	11.6383	0.181059	7.22439	0.274123	1.61234	0.036117	0.813883	0.007362	NA
124	M	0	1	CxU_7_8	124	R1	38.2966	9.22126	24.5101	2.85509	8.86249	1.04315	5.32021	0.591202	1.66618	0.069278	0.790546	0.011293	17.8
124	M	0	1	CxU_7_8	124	R2	37.8572	9.0212	24.3465	2.77902	8.69893	1.11166	5.42425	0.521189	1.60387	0.128318	0.792218	0.007122	17.8
125	A	1	0	UxC_2_18	125	R1	40.0983	5.6995	24.7096	1.82805	8.72943	0.673543	5.69738	0.341124	1.53283	0.086633	0.821451	0.013587	17
125	A	1	0	UxC_2_18	125	R2	44.2146	4.75502	25.9226	1.45011	9.16854	0.58374	5.95442	0.300817	1.54012	0.066701	0.824599	0.010617	18.8421
126	A	1	0	UxC_3_3	126	R1	60.8188	12.282	31.1975	3.55503	11.3288	1.3192	6.80267	0.698173	1.6646	0.077506	0.778067	0.01979	28
126	A	1	0	UxC_3_3	126	R2	64.7502	10.4373	32.3221	2.70825	11.6202	1.0731	7.06221	0.49208	1.6443	0.076726	0.77438	0.021227	NA
127	M	0	1	VAX_1	127	R1	61.0961	6.69696	31.3453	2.17262	11.0337	1.0378	7.15877	0.323141	1.54294	0.147352	0.780795	0.030417	24.5714
127	M	0	1	VAX_1	127	R2	63.7811	7.47515	32.2319	1.90236	11.6298	0.847066	7.19092	0.47205	1.62184	0.130193	0.76909	0.015101	27.2917
128	M	0	1	A_0774	128	R1	62.325	6.41588	31.3268	1.71568	10.9631	0.696915	7.6502	0.523175	1.43818	0.11738	0.796367	0.01874	27.5185
128	M	0	1	A_0774	128	R2	64.6843	6.37973	31.9811	1.73623	11.2942	0.757971	7.44236	0.468116	1.52245	0.127665	0.793057	0.016981	30
129	M	0	1	BAT_447	129	R1	56.6886	8.11988	29.458	2.33299	10.4898	0.957644	6.874	0.359143	1.52558	0.109471	0.817694	0.019175	25.4091
129	M	0	1	BAT_447	129	R2	49.1114	6.88239	27.1967	2.12609	9.517	0.881766	6.57343	0.360037	1.44806	0.114021	0.831264	0.014698	NA
130	M	0	1	SEA_5	130	R1	60.8362	8.09997	31.2221	2.07294	11.3028	0.806347	6.68362	0.629547	1.70092	0.152419	0.781151	0.019537	23.7037
130	M	0	1	SEA_5	130	R2	60.8362	8.09997	31.2221	NA	11.3028	NA	6.68362	NA	1.70092	NA	0.781151	NA	29.4783
131	M	0	1	IAC_Una	131	R1	51.6528	5.92139	27.8402	1.78963	9.55594	0.692252	6.68456	0.321936	1.42953	0.082016	0.834864	0.013397	24.0769
131	M	0	1	IAC_Una	131	R2	52.3288	4.28651	28.0799	1.24297	9.74821	0.524058	6.78055	0.307742	1.43938	0.082547	0.832784	0.010117	26.24
132	A	1	0	CAL_143	132	R1	61.1638	NA	32.8952	NA	11.9981	NA	6.18102	NA	1.93813	NA	0.712066	NA	31.5556
132	A	1	0	CAL_143	132	R2	NA	NA	NA	NA	NA	NA	NA	NA	NA	NA	NA	NA	31.5556
133	M	0	1	Sanilac	133	R1	31.4502	5.46542	21.5256	1.98309	7.52123	0.760474	5.3064	0.418943	1.41605	0.071884	0.8467	0.011683	13.625
133	M	0	1	Sanilac	133	R2	34.5865	3.67949	22.6017	1.25874	7.85339	0.480358	5.57232	0.285449	1.40945	0.051574	0.848628	0.007478	NA
134	A	1	0	Red_Kidney	134	R1	78.6596	5.96954	36.429	1.45255	13.8688	0.612374	6.94396	0.288525	1.99741	0.0800332	0.744231	0.0147045	38.0476
134	A	1	0	Red_Kidney	134	R2	80.3257	10.6549	36.7651	2.57441	14.0221	1.0471	6.94984	0.446343	2.0172	0.0904598	0.744728	0.0177013	38.1667
135	M	0	1	FEB_176	135	R1	52.8554	8.22281	28.4938	2.31176	10.2643	0.947475	6.47397	0.519535	1.58777	0.107633	0.813709	0.018665	27
135	M	0	1	FEB_176	135	R2	59.5846	7.77262	30.533	2.13192	11.03	0.931452	6.75245	0.49593	1.6368	0.124296	0.800291	0.017126	27
136	M	0	1	FEB_177	136	R1	48.2948	4.68831	27.7894	1.57344	9.87502	0.683275	6.16864	0.363135	1.60606	0.140707	0.78482	0.022245	24.4762
136	M	0	1	FEB_177	136	R2	50.2203	5.506	27.9919	1.53691	9.97693	0.566251	6.35154	0.506417	1.57608	0.091495	0.802845	0.01505	22.3158
137	M	0	1	J_61_5_3_1	137	R1	59.8461	10.3589	31.2079	3.30158	11.0957	1.33681	6.69477	0.371734	1.65562	0.1618	0.770158	0.040803	NA
137	M	0	1	J_61_5_3_1	137	R2	56.6054	8.69074	29.7919	2.59614	10.6383	1.0921	6.61186	0.401109	1.60864	0.131402	0.798205	0.023619	30
138	M	0	1	J_43_5_1	138	R1	55.694	7.22211	29.7082	2.00876	10.6652	0.735982	6.47088	0.482162	1.65098	0.081808	0.789908	0.016099	28.9091
138	M	0	1	J_43_5_1	138	R2	58.9012	8.10865	30.3789	2.14899	11.0176	0.867116	6.62458	0.501914	1.66591	0.096777	0.798347	0.01428	28.1304
139	M	0	1	J_43_1_1_1	139	R1	52.6792	3.44326	29.0091	1.09699	10.3903	0.50088	6.22818	0.309533	1.67274	0.119636	0.786241	0.01576	23.875
139	M	0	1	J_43_1_1_1	139	R2	55.1486	8.21582	29.3006	2.45904	10.3571	0.979401	6.6601	0.505031	1.55764	0.12366	0.803669	0.021629	25.4783
140	M	0	1	J_39_1_3_2	140	R1	54.1016	6.30626	29.6463	1.56593	10.2909	0.589748	6.52426	0.368583	1.5778	0.04222	0.770798	0.030669	24.6522
140	M	0	1	J_39_1_3_2	140	R2	55.3698	7.74014	30.708	2.59202	10.5644	0.837128	6.50984	0.385857	1.62225	0.073453	0.739144	0.06712	25.5217
141	M	0	1	E_20_2_1	141	R1	49.9019	8.42586	27.7591	2.51313	9.79642	0.928047	6.44704	0.548617	1.51934	0.062948	0.808317	0.012162	NA
141	M	0	1	E_20_2_1	141	R2	59.0037	7.35394	30.1925	2.01812	10.6604	0.781325	7.08948	0.449153	1.50558	0.095963	0.810248	0.017556	29.8
142	M	0	1	ARA_1	142	R1	45.6679	4.84129	26.7808	1.43106	9.54107	0.600935	6.03705	0.29529	1.58036	0.060277	0.798081	0.019334	NA
142	M	0	1	ARA_1	142	R2	57.1716	8.15777	30.0885	2.27645	10.7995	0.940813	6.70939	0.384959	1.60953	0.103959	0.790223	0.017144	26.5806
143	M	0	1	X29_24_6_1_1	143	R1	55.6159	7.65459	29.3531	2.36197	10.2156	1.02069	6.99902	0.529312	1.46558	0.170265	0.808006	0.021898	25.6364
143	M	0	1	X29_24_6_1_1	143	R2	60.0501	4.56456	30.4712	1.22337	10.7789	0.491448	7.20596	0.298227	1.49748	0.077231	0.811783	0.014473	32.9583
144	A	1	0	AND_277	144	R1	74.0456	NA	36.373	NA	12.6742	NA	7.18348	NA	1.76713	NA	NA	NA	NA
144	A	1	0	AND_277	144	R2	81.62	NA	38.0063	NA	13.366	NA	7.5784	NA	1.76592	NA	NA	NA	42.5294
145	M	0	1	Brasil_2	145	R1	43.9264	3.75709	26.068	1.26742	9.34251	0.560087	5.8612	0.167588	1.5939	0.080628	0.811496	0.014759	18.2414
145	M	0	1	Brasil_2	145	R2	50.4873	6.10124	28.1177	1.88109	10.1314	0.743115	6.1359	0.282736	1.65137	0.097279	0.800292	0.015224	20.88
146	M	0	1	Rio_Tibagi	146	R1	36.5295	2.68899	23.665	0.845078	8.33913	0.438415	5.8448	0.465592	1.43841	0.160807	0.81872	0.019259	15
146	M	0	1	Rio_Tibagi	146	R2	34.6288	7.17262	22.7767	2.53636	7.97926	1.02949	5.7941	0.520142	1.3749	0.102575	0.829996	0.015192	NA
147	M	0	1	Great_Northern	147	R1	59.6612	5.46481	30.6457	1.48866	11.2172	0.606083	6.66888	0.343901	1.68398	0.084332	0.796944	0.015823	25.2174
147	M	0	1	Great_Northern	147	R2	54.5094	5.20616	29.1302	1.62275	10.6109	0.717552	6.45699	0.244594	1.6425	0.078403	0.805869	0.013746	23.35
148	M	0	1	Apetito_Blanco	148	R1	99.1791	13.811	38.8065	2.58991	13.4272	0.991848	9.3588	0.685716	1.43587	0.060961	0.823162	0.020635	51.6667
148	M	0	1	Apetito_Blanco	148	R2	100.394	10.3379	38.9364	2.17847	13.4272	0.858502	9.51997	0.470811	1.41114	0.075059	0.830214	0.010666	47.136
149	M	0	1	Garbancillo	149	R1	47.1994	4.51847	26.3651	1.38867	9.1874	0.632589	6.54325	0.26166	1.40538	0.099793	0.851814	0.012931	25.5652
149	M	0	1	Garbancillo	149	R2	51.6529	7.16613	27.5412	2.06473	9.57136	0.797673	6.90041	0.484523	1.38769	0.076865	0.852014	0.012931	27.5185
150	M	0	1	TU	150	R1	46.9325	4.65585	27.4731	1.38377	10.1819	0.619627	5.69288	0.353909	1.79482	0.150105	0.779625	0.023035	19.7407
150	M	0	1	TU	150	R2	51.2764	7.33102	28.662	1.78046	10.4901	0.642604	6.24642	0.76772	1.70055	0.189072	0.778504	0.032658	22.4286
151	M	0	1	Barbunya	151	R1	52.9986	6.24611	28.4882	1.92059	10.1446	0.746091	6.60328	0.315189	1.53704	0.095994	0.819008	0.022427	21.1034
151	M	0	1	Barbunya	151	R2	52.0147	6.77505	28.145	2.01076	9.99851	0.813168	6.61012	0.384905	1.51502	0.115831	0.822794	0.020306	21.1034
152	M	0	1	Red_Mexican	152	R1	69.79	NA	32.7008	NA	11.654	NA	7.50793	NA	1.55014	NA	0.816875	NA	32.3571
152	M	0	1	Red_Mexican	152	R2	69.4613	NA	32.6893	NA	11.6324	NA	7.52059	NA	1.54565	NA	0.814228	NA	NA
153	M	0	1	Serro_Azul_Fosco	153	R1	53.2758	4.50518	29.4939	1.70291	10.527	0.765295	6.43349	0.290182	1.63933	0.139808	0.770132	0.03269	25.7241
153	M	0	1	Serro_Azul_Fosco	153	R2	53.2758	4.50518	29.4939	NA	10.527	NA	6.43349	NA	1.63933	NA	0.770132	NA	22.2381
154	M	0	1	Serro_Azul_Brilhante	154	R1	46.813	4.36783	27.1214	1.36424	9.71511	0.485277	6.01821	0.374974	1.61889	0.105038	0.798303	0.014632	19.625
154	M	0	1	Serro_Azul_Brilhante	154	R2	46.813	4.36783	27.1214	NA	9.71511	NA	6.01821	NA	1.61889	NA	0.798303	NA	19.8754
155	M	0	1	Jalo_Precoce	155	R1	69.9792	5.85209	33.8561	1.19843	12.5715	0.477522	7.07481	0.491854	1.78279	0.101215	0.765808	0.020614	41.8636
155	M	0	1	Jalo_Precoce	155	R2	69.9792	5.85209	33.8561	NA	12.5715	NA	7.07481	NA	1.78279	NA	0.765808	NA	NA
156	M	0	1	BRS_Pitanga	156	R1	44.8921	5.24987	26.4093	1.56379	9.50754	0.647779	6.04925	0.450945	1.57634	0.0993129	0.808051	0.0279657	20.2547
156	M	0	1	BRS_Pitanga	156	R2	41.9029	8.75073	25.0169	2.73768	8.77258	1.11484	6.19037	0.48387	1.42112	0.114825	0.838971	0.0193429	18.5465
157	M	0	1	BRS_Vereda	157	R1	52.2533	6.17988	28.4246	1.75397	10.1796	0.705342	6.54082	0.442236	1.55977	0.104325	0.809983	0.013668	22.9615
157	M	0	1	BRS_Vereda	157	R2	53.1868	5.00124	28.717	1.49513	10.2715	0.561363	6.68798	0.385333	1.53838	0.086048	0.809089	0.012283	23.7308
158	A	1	0	Pompadour	158	R1	55.6993	NA	30.3454	NA	10.6387	NA	6.48178	NA	1.64259	NA	0.760601	NA	31.1905
158	A	1	0	Pompadour	158	R2	56.5533	NA	29.6553	NA	10.5242	NA	6.66702	NA	1.57863	NA	0.807885	NA	32.6667
159	A	1	0	Antioquia_8	159	R1	67.0419	16.4196	35.3733	6.24643	11.587	2.00385	7.44932	1.44458	1.58983	0.197877	0.655164	0.096518	41.0455
159	A	1	0	Antioquia_8	159	R2	76.8287	6.29517	35.8895	1.82791	12.3088	0.558198	8.0451	0.532218	1.53571	0.10793	0.74932	0.025126	NA
160	A	1	0	Jabola	160	R1	72.8056	4.47013	34.2486	1.07071	12.7753	0.421432	7.05047	0.238791	1.81273	0.05114	0.779371	0.009873	39.5465
160	A	1	0	Jabola	160	R2	68.7159	4.22933	33.3727	1.17878	12.2016	0.52108	6.94985	0.288086	1.75807	0.09304	0.775183	0.023311	40.4545
161	M	0	1	LP_09_40	161	R1	57.0509	6.03909	30.388	1.77659	10.7539	0.751955	6.8363	0.323968	1.57533	0.116709	0.774999	0.023065	31.2655
161	M	0	1	LP_09_40	161	R2	58.2412	5.07828	30.3683	1.54812	10.9214	0.648981	6.84643	0.344927	1.59659	0.083276	0.792899	0.021702	26.5465
162	M	0	1	Gen_C_10_2_4_41	162	R1	65.9032	11.0308	31.9145	3.31502	11.5187	1.49964	7.105	0.27102	1.61707	0.171141	0.810346	0.031792	31.4444
162	M	0	1	Gen_C_10_2_4_41	162	R2	65.6217	7.12438	32.3304	1.90912	11.7591	0.861607	7.03723	0.327931	1.67296	0.123792	0.787284	0.021305	36.4211
163	M	0	1	IPR_Tangara	163	R1	66.0256	6.31107	32.4676	1.73829	11.615	0.752002	7.14893	0.43908	1.63136	0.155183	0.786122	0.029525	32.4762
163	M	0	1	IPR_Tangara	163	R2	61.5367	6.49392	31.495	1.75806	11.2182	0.708592	6.87782	0.414147	1.63366	0.097619	0.778031	0.026415	32.8333
164	M	0	1	Gen_FAP_F3_2	164	R1	59.72	8.2604	30.111	2.10399	10.5094	0.849965	7.26952	0.625821	1.45244	0.132111	0.823828	0.017888	29.5465
164	M	0	1	Gen_FAP_F3_2	164	R2	55.3875	5.25678	28.9	1.56818	9.90258	0.702844	7.10354	0.467454	1.39953	0.131017	0.832054	0.015725	21.0833
165	M	0	1	Gen_P10_1_9_38	165	R1	62.1985	7.07593	30.6373	1.92584	10.6798	0.899889	7.47706	0.49956	1.43316	0.138613	0.830777	0.017793	31.5556
165	M	0	1	Gen_P10_1_9_38	165	R2	53.1748	5.46231	28.2575	1.71654	9.7187	0.825596	7.25806	0.371479	1.3438	0.147513	0.8356	0.019624	26.3478
166	M	0	1	Gen_49_61_1_2	166	R1	58.3641	6.85183	30.4342	2.06308	10.247	0.743668	7.30627	0.481359	1.40719	0.123846	0.790235	0.02552	28.0556
166	M	0	1	Gen_49_61_1_2	166	R2	56.097	10.932	29.0733	2.97596	10.0107	1.16988	7.19343	0.483045	1.3922	0.136384	0.827451	0.017019	25.87
167	M	0	1	Gen_45_57_7_3_1_4	167	R1	62.0462	6.91799	31.5667	1.96921	11.3864	0.77765	6.87622	0.453641	1.66012	0.122829	0.780604	0.016168	28.1875
167	M	0	1	Gen_45_57_7_3_1_4	167	R2	63.0554	5.57103	31.3369	1.55011	10.9864	0.674783	7.22848	0.428865	1.52357	0.110512	0.805884	0.015837	28.9
168	M	0	1	Gen_C_10_2_16_8	168	R1	59.9536	6.72694	30.3003	1.72945	10.6264	0.577866	7.34746	0.506043	1.44881	0.059921	0.818241	0.015363	30.72
168	M	0	1	Gen_C_10_2_16_8	168	R2	67.942	4.93451	32.9824	1.20668	11.8335	0.492453	7.24972	0.289816	1.63389	0.075431	0.783923	0.013827	36.6923
169	M	0	1	Gen_41_35_3_2_2	169	R1	65.5706	8.07009	32.0175	2.08875	11.593	0.832719	7.11722	0.36072	1.62788	0.06694	0.800809	0.012077	31.9474
169	M	0	1	Gen_41_35_3_2_2	169	R2	63.5082	9.23636	31.5825	2.54674	11.3649	1.0433	6.99436	0.355239	1.62272	0.098059	0.796596	0.017057	31.0526
170	M	0	1	Gen_FAP_F3_RC2_2	170	R1	61.9336	8.44204	30.9566	2.15569	10.7638	0.720085	7.3557	0.669646	1.46888	0.087959	0.808011	0.017633	33.9474
170	M	0	1	Gen_FAP_F3_RC2_2	170	R2	59.9808	10.4336	30.3006	2.83347	10.5966	1.18971	7.26155	0.616107	1.46138	0.131362	0.815537	0.01875	35.9375
171	M	0	1	Gen_45_57_4_2_1_4	171	R1	63.4493	8.9984	31.4567	2.40287	11.056	0.937095	7.14358	0.460046	1.54695	0.075844	0.801866	0.013882	33.3333
171	M	0	1	Gen_45_57_4_2_1_4	171	R2	56.6625	8.94605	29.5923	2.52417	10.501	0.997507	6.80071	0.564056	1.54666	0.120284	0.808701	0.018886	30.8095
172	M	0	1	Gen_87_73_5_3_1	172	R1	60.4246	5.71402	31.0431	1.72335	11.204	0.73536	6.73893	0.374822	1.66659	0.129024	0.787532	0.033557	27.9444
172	M	0	1	Gen_87_73_5_3_1	172	R2	59.093	4.37189	30.6341	1.22697	11.0748	0.542204	6.66172	0.200903	1.663	0.077372	0.790617	0.018266	32.4348
173	M	0	1	IAC_Milenio	173	R1	62.3764	8.92413	30.7689	2.28472	10.8431	0.86145	7.29879	0.587962	1.48773	0.07592	0.823697	0.014033	32.9048
173	M	0	1	IAC_Milenio	173	R2	65.5156	6.12495	31.7987	1.58758	11.2538	0.722573	7.27914	0.289672	1.54725	0.09881	0.812718	0.015289	34.9474
174	M	0	1	Gen_45_57_7_3_1_2	174	R1	54.2068	6.5361	29.3489	1.99578	10.4995	0.804274	6.34143	0.383112	1.65797	0.116345	0.788924	0.020124	25.4211
174	M	0	1	Gen_45_57_7_3_1_2	174	R2	60.2016	9.03468	30.771	2.57491	10.8358	1.04298	6.78255	0.428268	1.59743	0.112531	0.795487	0.019717	32
175	M	0	1	CNFC_10762	175	R1	62.2026	7.91343	31.514	2.18441	10.7843	0.783543	7.20165	0.613562	1.50457	0.128485	0.78458	0.024894	29.8824
175	M	0	1	CNFC_10762	175	R2	58.7655	5.29057	30.2793	1.52242	10.7412	0.624974	6.81295	0.334987	1.57921	0.103426	0.804398	0.017438	27.36
176	M	0	1	LEC_01_11	176	R1	45.2975	5.1952	26.6296	1.53616	9.37971	0.661498	6.08377	0.347184	1.54355	0.096816	0.800486	0.015716	21.3655
176	M	0	1	LEC_01_11	176	R2	56.7946	4.34322	29.8512	1.13972	10.7315	0.492942	6.70252	0.28849	1.60325	0.085485	0.799876	0.013837	24.4118
177	M	0	1	FT_08_75	177	R1	54.7608	8.16213	29.0372	2.24253	10.0939	0.815372	6.90517	0.600752	1.46574	0.098647	0.81171	0.018906	25.2353
177	M	0	1	FT_08_75	177	R2	57.7214	6.98128	29.8816	1.93449	10.1635	0.622363	7.48073	0.581191	1.36259	0.078955	0.81	0.019839	26.1818
178	M	0	1	CHC_98_42	178	R1	57.6897	7.52005	29.6661	2.08449	10.4831	0.76721	6.92755	0.59846	1.51901	0.116462	0.820284	0.017276	26.875
178	M	0	1	CHC_98_42	178	R2	61.2889	6.26047	31.0423	1.70396	10.8767	0.74687	7.165	0.445714	1.52259	0.125589	0.797392	0.015842	31.1111
179	M	0	1	FT_08_47	179	R1	63.3284	7.9193	31.1398	2.03072	10.9779	0.730875	7.39965	0.534769	1.4872	0.098904	0.81788	0.022918	29.7619
179	M	0	1	FT_08_47	179	R2	63.0132	10.317	31.0857	2.79835	11.003	0.977018	7.24773	0.633373	1.52345	0.13308	0.814988	0.022533	28.2353
180	M	0	1	TB_01_13	180	R1	60.5984	6.00387	30.3114	1.68267	10.4373	0.746518	7.31112	0.41326	1.42897	0.091028	0.827147	0.016166	27.7333
180	M	0	1	TB_01_13	180	R2	59.5773	6.01336	29.8598	1.62559	10.5118	0.675841	7.19722	0.465149	1.46267	0.083406	0.837526	0.01214	30.125
