# Supplementary material for: Genome-wide association studies dissect the genetic architecture of seed shape and size in common bean
Source: G3 (Bethesda). 2022 Feb 26;12(4):jkac048. doi: 10.1093/g3journal/jkac048 (PMC8982408; doi:10.1093/g3journal/jkac048)
Supplement: jkac048_File_S2 [file jkac048_file_s2.txt]

Accession name		Accession no.	AREA		PERIM		LENGTH		WIDTH		LWR		CIRC		HSM
A_0774			128		63.5046565	31.6539325	11.128687	7.546284	1.4803155	0.794712	28.75925926
A_449			51		64.584899	31.3781725	11.0771305	7.2026095	1.5406355	0.8220375	35.26201942
Alemao			39		49.0229595	27.497098	9.6375615	6.860643	1.4162405	0.8131		21.94230769
AND_277			144		77.8328165	37.1896075	13.0201085	7.380941	1.766527	NA		42.39239234
AND_279			46		45.921277	26.4905845	9.331226	6.177547	1.511708	0.8202285	21.58288044
Antioquia_8		159		71.9352985	35.631367	11.9478985	7.7472115	1.56277		0.702242	41.18247397
Apetito_Blanco		148		9.7865945	38.871457	13.4272385	9.439387	1.4235035	0.826688	49.40131334
Apore			52		58.6538705	30.310193	10.6095865	6.8489415	1.5532285	0.7997385	30.06521739
ARA_1			142		51.419766	28.434662	10.170312	6.3732205	1.594946	0.794152	26.44362574
ARC_3			33		51.454598	28.2768675	10.1815705	6.3897995	1.5985555	0.807825	22.48883929
ARC_4			34		52.7175095	28.310709	9.9899025	6.602676	1.516905	0.82461		20.80357143
Baetao_30273		8		57.1992365	31.322073	10.7358015	6.74047		1.5966915	0.736376	25.15530303
Bagajo			6		62.6012425	31.035481	11.151323	7.1363885	1.562211	0.815438	28.58017242
Barbunya		151		52.5066495	28.31658	10.071566	6.606702	1.5260325	0.820901	21.10344828
BAT_447			129		52.9000075	28.327318	10.003381	6.7237125	1.486821	0.824479	25.54611033
Batista_Brilhante_CB 	50		46.063324	27.2647665	9.6745575	6.065625	1.6000165	0.7767795	21.15538462
Branco_Argentino	92		93.0531585	39.4059895	14.7603355	7.830794	1.8954125	0.7498505	52.5
Branquinho		53		50.68141	27.528269	9.4610175	6.8204875	1.3887095	0.8390335	21.8125
Brasil_2		145		47.2068465	27.092852	9.736938	5.9985475	1.6226345	0.805894	19.56068966
BRS_Cometa		54		54.8673385	29.070331	10.4397755	6.647344	1.571344	0.814731	26.59195403
BRS_Horizonte		55		58.470838	30.293931	10.7750825	6.8557355	1.5745715	0.800084	24.49
BRS_Pitanga		156		43.3975305	25.7130895	9.14006		6.1198145	1.4987335	0.823511	19.400555
BRS_Pontal		56		58.9524165	30.7088455	10.634646	7.2097495	1.4775955	0.784193	26.64695341
BRS_Requinte		57		49.012915	27.6462565	9.4627515	6.666216	1.422148	0.8033405	19.99504
BRS_Vereda		157		52.720059	28.570793	10.225539	6.614402	1.549072	0.809536	23.34615385
BRSMG_Talisma		58		51.1326065	29.0014105	10.305488	6.323257	1.6326705	0.761651	21.86956522
CAL_143			132		61.35020148	32.93905519	12.01943723	6.189868288	1.938994859	0.71260383	31.55555556
Campeao_II		59		57.7975115	30.608753	10.799094	6.728144	1.6108535	0.7732005	29.31078905
Caneludo		60		46.842237	27.1896115	9.651867	6.2645185	1.5427355	0.795151	23.02709334
Carioca_Comum		61		49.1462865	27.84048	9.785309	6.2751385	1.5641555	0.7935945	27.31874955
Carioca_Lustroso	62		54.883541	29.4680415	10.516288	6.60433		1.5946715	0.792439	26.31625
Carioca_MG		63		44.637557	25.9829225	9.033268	6.500127	1.393747	0.8284205	17.56015693
Carioca_Precoce		64		59.7350245	30.5770615	10.977111	6.804448	1.614618	0.799495	25.54538462
CHC_98_42		178		59.4892795	30.3541995	10.6799205	7.0462755	1.5208035	0.808838	28.99305556
Chileno_Branco		3		62.351287	31.8259535	11.9818805	6.5552905	1.8292705	0.771891	36.65153846
CNFC_10762		175		60.484069	30.896665	10.762771	7.007299	1.541892	0.794489	28.62117647
CxU_1_19		121		60.13643	30.325258	10.4805805	7.212895	1.4544805	0.819876	24.46666667
CxU_1_5			119		48.470766	26.99196	9.240635	6.553379	1.4148895	0.832301	22.572658
CxU_1_7			120		53.7483965	28.8046675	10.4904595	6.3988545	1.640473	0.809109	30.4375
CxU_2_11		122		63.3489255	31.2138145	11.268741	6.9005065	1.633645	0.808371	29.5
CxU_2_16		123		66.548363	32.034824	11.601088	7.2042125	1.612317	0.814336	NA
CxU_7_8			124		38.076891	24.42827	8.780714	5.372228	1.6350245	0.791382	17.8
DOR_390			43		52.427084	28.262699	9.877686	6.7516985	1.466256	0.8221495	22.58758621
DOR_476			44		65.154734	32.2709545	11.6137965	6.830831	1.7017345	0.7847615	26.75
E_20_2_1		141		54.4528285	28.9758155	10.2283935	6.768261	1.512463	0.8092825	29.66298058
ECU_311			4		52.030203	28.4861115	10.337301	6.369519	1.6265985	0.8044465	21.30133929
EMP_407			36		50.0888905	27.7130375	9.7752895	6.4369195	1.5221215	0.818865	22.48947369
EMP_81			31		56.015552	29.3037215	10.4044395	6.8142915	1.5289075	0.817636	24.72
FEB_176			135		56.2199885	29.5134225	10.647152	6.6132085	1.6122895	0.807		27
FEB_177			136		49.257547	27.890639	9.925974	6.260089	1.591069	0.7938325	23.39598998
FEB_179			28		51.7333275	28.6297525	10.3979605	6.20188		1.684414	0.7902075	22.05
FEB_180			37		53.1920465	28.828811	10.4388465	6.456497	1.620161	0.802402	24.9
Feijao_Suico		2		52.6843075	28.4763145	10.1115675	6.8576365	1.476462	0.815166	24.42067737
Flor_de_Mayo		41		82.9418525	36.0279535	13.054553	7.826863	1.668524	0.7973195	38.95555556
Frijol_Negro		1		58.572341	30.527376	11.1610825	6.526214	1.710436	0.78721		30.73701942
FT_08_47		179		63.1708325	31.112754	10.99044	7.3236905	1.5053215	0.816434	28.99859944
FT_08_75		177		56.241116	29.4593795	10.1287025	7.192949	1.414164	0.810855	25.70855615
G2333			42		50.255482	27.681649	9.7700175	6.7016285	1.461345	0.8212315	24.70666667
Garbancillo		149		49.4261545	26.953184	9.37938	1	6.72183		1.396531	0.851914	26.54186796
Gen_41_35_3_2_2		169		64.539393	31.799987	11.4789335	7.0557865	1.625302	0.7987025	31.5
Gen_45_57_4_2_1_4	171		60.0558925	30.524493	10.778507	6.9721455	1.5468085	0.8052835	32.07142857
Gen_45_57_7_3_1_2	174		57.204237	30.0599405	10.6676645	6.5619875	1.627703	0.7922055	28.71052632
Gen_45_57_7_3_1_4	167		62.550798	31.451764	11.186405	7.052349	1.5918465	0.793244	28.54375
Gen_49_61_1_2		166		57.2305425	29.753776	10.128826	7.2498505	1.3996965	0.808843	26.96277778
Gen_87_73_5_3_1		172		59.7587775	30.8385645	11.1393795	6.7003285	1.664794	0.7890745	30.18961353
Gen_C_10_2_16_8		168		63.947819	31.6413665	11.2299405	7.298591	1.5413515	0.801082	33.70615385
Gen_C_10_2_4_41		162		65.7624695	32.122446	11.6389025	7.071115	1.645014	0.798815	33.93274854
Gen_FAP_F3_2		164		57.553732	29.505475	10.206003	7.18653		1.425985	0.827941	25.31491667
Gen_FAP_F3_RC2_2	170		60.9572145	30.628604	10.680206	7.308625	1.4651305	0.811774	34.94243421
Gen_P10_1_9_38		165		57.6866615	29.4474045	10.1992435	7.3675615	1.38848		0.8331885	28.95169083
Gen05C1_3_2_1_1		97		56.23443	29.2341655	10.271274	7.1395145	1.4439075	0.8253145	30.77008929
Gen05C1_3_3_1_1		98		56.629062	29.9239765	10.7299005	6.6729875	1.610198	0.793044	30.33958334
Gen05C2_1_1_1_1		101		56.374835	29.941563	10.5868585	6.848555	1.5499345	0.7890685	27.06666667
Gen05C2_1_1_1_3		100		58.8425265	30.595379	10.792538	6.9381765	1.5572375	0.7871925	25.22296015
Gen05C2_1_6_1_1		99		59.184268	30.524839	10.9367745	6.775767	1.614954	0.794746	28.5929803
Gen05C3_2_4_1_1		102		53.9008395	29.595756	10.6285225	6.447976	1.652563	0.771802	24.65151515
Gen05C3_2_4_1_7		103		54.030158	29.8183035	10.8220785	6.2969075	1.7260075	0.760444	23.36764706
Gen05C4_3_1_1_1		105		58.975837	30.5053275	10.9727535	6.7487465	1.6283655	0.792361	28.61666667
Gen05C4_3_1_1_2		104		54.7640355	29.3148555	10.413118	6.74469		1.5447635	0.7997715	23.025
Gen05C4_4_3_1_2		106		55.8369095	29.38769	10.385783	6.744974	1.541942	0.8111595	27.19117647
Gen05C4_6_2_1_2		107		49.591415	27.6649905	9.797088	6.330845	1.550068	0.808185	23.01
Gen05C5_1_2_2_2		108		54.9825135	29.1666395	10.490636	6.8005855	1.5473585	0.811333	18.3188376
Gen05C5_2_10_1_1	109		49.6969785	27.443918	9.6122545	6.5667415	1.464463	0.827408	23.08496241
Gen05C6_3_5_2_1		110		54.8955515	29.553607	10.4180115	6.662334	1.5675225	0.7872655	26.45172414
Gen05C6_4_5_1_2		111		49.535193	27.3369805	9.4511485	6.622683	1.429307	0.8306965	18.69155844
Gen05C7_3_2_2_2		113		47.307425	27.229628	9.6466645	6.1908255	1.5604735	0.797091	22.3
Gen05P3_1_6_1		82		48.2324695	27.308815	9.738358	6.165139	1.5806585	0.8111115	24.90219908
Gen05P4_2_6_2		83		57.850756	30.1343065	10.8155285	6.5864505	1.6435365	0.799051	28.57142857
Gen05P5_3_8_1		84		58.4875985	29.9773285	10.606268	6.8045315	1.55875		0.815124	28.18487395
Gen05P5_3_8_2		85		53.732305	28.649188	10.0890905	6.676128	1.5118835	0.82001		24.55648667
Gen05P5_4_8_2		86		55.1146115	29.0577165	10.1419165	6.772341	1.501543	0.816193	24.50673401
Gen05Pr11_2_13_1	88		45.732664	26.697758	9.505786	6.0031635	1.5893065	0.79804		23.10617334
Gen05Pr11_2_14_2	89		59.6301925	30.5652345	10.9770245	6.7908145	1.617662	0.800262	29.59166667
Gen05Pr11_2_3_1		87		40.245196	24.983603	8.978006	5.762481	1.5657085	0.802501	19.36389667
Gen05Pr11_3_5_1		90		56.0100305	30.163242	10.752559	6.61577		1.6315875	0.77203		24.5
Gen05Pr11_6_5_1		91		52.0272735	28.348741	10.1496345	6.3847575	1.591615	0.812086	25.58786232
Gen05PR13_1_6_1_2	95		55.426623	29.1936765	10.271786	6.768941	1.521815	0.8151485	25.74516909
Gen05PR13_1_8_1_1	94		48.6364125	27.2469365	9.517035	6.488366	1.470771	0.8203565	21.87983871
Gen05PR13_1_8_1_2	93		50.8325725	27.7195525	9.6132435	6.6834955	1.439204	0.828381	25.23903509
Gen05PR13_2_2_1_2	96		69.7566475	33.390905	11.691092	7.6292065	1.537048	0.785315	40.81757576
Great_Northern		147		57.085333	29.8879645	10.914056	6.5629355	1.66324		0.8014065	24.28369565
Guatemala_479		12		47.8759715	27.1868475	9.5399575	6.775363	1.4116995	0.8125205	18.11701942
H96A102_1_1_152		66		50.518556	28.3410025	10.1254675	6.1407415	1.6500605	0.786354	22.32378
H96A28_P4_1_1_1_1	65		55.198122	29.0764905	10.3327595	6.839514	1.5137575	0.8197555	25.79885058
H96A31_P2_1_1_1_1	67		52.169803	29.0917835	10.5996035	6.2058715	1.714174	0.7741545	23.56559085
Honduras_32		11		51.6471465	28.3442075	10.245615	6.5286985	1.5725535	0.8069325	22.44733242
IAC_Alvorada		68		55.230524	29.2342485	10.121811	7.043718	1.440462	0.811196	25.44565218
IAC_Apua		69		56.6967735	29.7355065	10.609267	6.775174	1.572032	0.8014385	25.2882188
IAC_Ayso		70		52.133776	28.2959715	9.975222	6.741706	1.4851155	0.814743	24.47670251
IAC_Carioca		71		50.5386765	27.7014095	9.704799	6.7488725	1.4419945	0.823665	23.93413979
IAC_Carioca_Akyta	72		52.396127	28.296248	10.051059	6.645244	1.5160665	0.81901		20.40877193
IAC_Carioca_Arua	73		40.0363885	25.445308	9.325149	5.3352205	1.749604	0.773188	14.26851852
IAC_Carioca_Pyata	74		57.6919505	29.91202	10.425121	6.9794715	1.4952555	0.8072315	23.245
IAC_Carioca_Tybata	75		52.7027905	28.2382045	9.8472015	6.765279	1.4573535	0.8265665	26.35
IAC_Maravilha		27		49.0776965	27.5443645	9.80493		6.288428	1.560965	0.8105615	20.07142857
IAC_Milenio		173		63.946003	31.283837	11.04843	7.2889625	1.5174915	0.8182075	33.92606516
IAC_Una			131		51.990787	27.9600795	9.6520765	6.732553	1.4344535	0.833824	25.15846154
IAC_Votuporanga		76		56.89351	29.490696	10.361215	7.080811	1.466259	0.818687	25.54022989
IAC_Ybata		77		57.7807565	29.721369	10.4962805	7.2336365	1.4536575	0.8194475	25.3
IAPAR_31		79		51.282923	27.987107	9.768784	6.6463455	1.471621	0.821129	25.08909091
IAPAR_81		78		61.549116	31.995993	11.499483	6.8016675	1.693434	0.754942	29.09027778
IPR_Tangara		163		63.781184	31.981314	11.416586	7.013377	1.6325115	0.7820765	32.65476191
J_39_1_3_2		140		54.735691	30.177153	10.4276475	6.5170495	1.600024	0.754971	25.08695652
J_43_1_1_1		139		53.913901	29.154862	10.3737075	6.4441395	1.6151865	0.794955	24.67663044
J_43_5_1		138		57.297581	30.043563	10.8414355	6.5477345	1.658443	0.7941275	28.51976285
J_61_5_3_1		137		58.22577	30.4999335	10.8670105	6.653316	1.632125	0.7841815	29.86298058
Jabola			160		70.7607975	33.810661	12.488445	7.0001605	1.7853995	0.777277	40.00054
Jalo			32		76.8495225	35.924577	13.5344675	6.9479145	1.95002		0.7462735	37.80833334
Jalo_110		26		91.82467048	38.19581519	13.93631323	8.155382288	NA		NA		44.35130513
Jalo_Precoce		155		69.979245	33.856057	12.571525	7.074811	1.782789	0.765808	42.00065578
Jamapa_CIAT		29		47.029679	26.973282	9.607761	6.248017	1.543741	0.804767	25.21310811
Jamapa_CNF_1671		13		41.239012	24.751019	8.6396845	6.3489275	1.36194		0.8451525	18.39783654
LEC_01_11		176		51.0460665	28.2403755	10.0555805	6.3931425	1.5734005	0.800181	22.88861236
LP_09_40		161		57.6460415	30.378174	10.837652	6.841367	1.585958	0.783949	28.906
LP_90_91_R_Bac		35		49.554158	27.6706845	9.9404875	6.338291	1.5695125	0.810784	22.38541667
Mexico_115		7		57.73764	30.3320305	11.0362825	6.6339965	1.664825	0.785995	26.44636364
Mexico_498		19		49.8860785	27.690477	9.778468	6.343819	1.5434115	0.816148	23.84482759
Mortino			22		51.414281	28.4964895	10.1217965	6.599289	1.5373645	0.7950925	23.24074074
Mulatinho_VP_102	14		58.6280935	29.8359205	10.6425735	7.096097	1.502984	0.825453	26.39382941
Oito_e_Nove		38		56.45279	29.7389415	10.714726	6.5155165	1.646272	0.800566	26.85056391
Perola			80		63.3698775	31.594793	11.148524	7.081545	1.5753535	0.793872	28.76457435
Perry_Marron		21		39.8801905	24.6629695	8.6946055	5.824364	1.4980675	0.8210565	14.46298058
Pinto_114		40		66.101422	32.207496	11.4233865	7.140003	1.600764	0.7984115	26.67434211
Pompadour		158		56.126304	30.0003925	10.5814265	6.5744005	1.61061		0.784243	31.92857143
Porrillo_1		18		44.333068	26.3223235	9.4647425	5.903892	1.604356	0.8018645	20.74992265
Porrillo_Sintetico	24		58.70456	29.986159	10.495641	7.151708	1.4700395	0.81882		23.59986773
Preto_184		10		58.407953	30.6599455	11.0162835	6.781482	1.6295775	0.778611	29.2782353
Preto_208		9		47.0845155	26.7963835	9.467825	6.214258	1.525386	0.8226485	19.62752174
Preto_do_Pocrone	17		39.180263	24.231295	8.5217335	6.0163495	1.41733		0.835295	18.0680539
Puebla_152_CIAT		25		59.8497735	30.1463155	10.556286	7.1691735	1.4756075	0.8260225	27.54166667
Puebla_152_CNF_1807	30		47.3069955	26.6529835	9.2531805	6.4779085	1.429753	0.830631	19.99068323
RAZ_49			48		49.7928985	28.7278955	10.442539	6.126571	1.707226	0.7562845	24.23125
RAZ_55			49		47.2427035	27.394658	9.946606	6.2278905	1.6063875	0.78861		19.3434066
RAZ_56			47		47.282201	27.337108	9.8632585	6.2498125	1.585153	0.791909	18.84615385
Red_Kidney		134		79.492649	36.5970845	13.9454555	6.9469005	2.0073065	0.7444795	38.10714286
Red_Mexican		152		69.6256525	32.6950115	11.6431555	7.5142615	1.5478935	0.8155515	32.49416228
Rio_Tibagi		146		35.5791715	23.2208585	8.159195	5.8194495	1.406653	0.824358	15.13701942
Rosado_13		23		53.759284	28.815886	10.235165	6.871152	1.492337	0.812164	24.67364532
Rosinha_G2		16		52.3732935	28.9276605	10.3526145	6.2757605	1.6527295	0.783773	23.89208075
Sanilac			133		33.0183255	22.0636825	7.6873075	5.4393595	1.412749	0.847664	13.76201942
SEA_5			130		60.836215	31.222101	11.302793	6.683616	1.700923	0.781151	26.59098229
Serro_Azul_Brilhante	154		46.813036	27.121399	9.715114	6.018206	1.618894	0.798303	19.7502
Serro_Azul_Fosco	153		53.275803	29.49386	10.527041	6.43349		1.639328	0.770132	23.98111659
Small_White_59_Preto	20		44.205258	26.237333	9.2787785	6.072949	1.530051	0.804818	20.6667978
TB_01_13		180		60.087871	30.085608	10.474572	7.2541705	1.445822	0.8323365	28.92916667
TO			81		68.8163125	32.8333325	11.554725	7.395634	1.5678605	0.7991775	31.97012344
TU			150		49.104452	28.0675385	10.335984	5.9696505	1.7476845	0.7790645	21.08465609
Tupi			15		50.647321	27.881086	9.96382		6.3345175	1.572002	0.813731	26.24533352
Turrialba_1		45		42.3152085	25.3387365	8.9312875	6.209173	1.442111	0.8263725	19.23015873
UxC_1_1			114		64.937348	31.467604	11.2922925	7.001403	1.6128375	0.824026	23.53701942
UxC_1_19		112		44.6831915	26.649344	9.570285	5.8201595	1.650686	0.787481	20.86298058
UxC_1_2			116		49.8957315	27.468234	9.748475	6.3758315	1.534572	0.826376	25.17067289
UxC_1_5			117		75.602324	35.864109	13.230013	6.9338075	1.909973	0.737929	34.64
UxC_2_18		125		42.156432	25.316142	8.9489885	5.8259015	1.5364795	0.823025	17.92105263
UxC_2_20		115		63.07227748	30.84368019	10.91298623	7.147231288	1.526650859	0.83357983	21.82352941
UxC_3_3			126		62.7845105	31.7598075	11.474506	6.9324405	1.654452	0.7762235	28.13701942
UxC_9_16		118		62.5047995	31.346304	11.3192545	6.86769		1.6490385	0.7960045	32.78701942
VAX_1			127		62.438601	31.7885835	11.331711	7.174846	1.5823935	0.7749425	25.93154762
Vermelhinho		5		56.9873475	28.9854805	10.1118855	7.137938	1.413677	0.846211	32.62588236
29/24-6-1-1		143		57.8329725	29.9121905	10.4972295	7.10249		1.4815285	0.8098945	29.29734849
