# Supplementary material for: Genome-wide association studies dissect the genetic architecture of seed shape and size in common bean
Source: G3 (Bethesda). 2022 Feb 26;12(4):jkac048. doi: 10.1093/g3journal/jkac048 (PMC8982408; doi:10.1093/g3journal/jkac048)
Supplement: jkac048_File_S3 [file jkac048_file_s3.txt]

Genotypes		Pool	AREA		CIRC		HSM		LENGTH		LWR		PERIM		WIDTH
A_0774			M	63.02076843	0.795677649	28.65274888	11.08871508	1.487164426	31.5190985	7.467406221
A_449			M	64.03263493	0.819381361	34.40213491	11.0403484	1.542750399	31.26041221	7.15574613
Alemao			M	49.45571791	0.811628459	22.12522149	9.689845952	1.428118153	27.61963484	6.845634933
AND_277			A	76.44200036	0.801997582	41.20342184	12.86311378	1.750913509	36.71203162	7.317465465
AND_279			M	46.55036228	0.81781213	21.78105427	9.402463518	1.516093184	26.67543973	6.226171571
Antioquia_8		A	70.91777695	0.715463844	39.84034006	11.85724173	1.563147742	35.25026974	7.649616664
Apetito_Blanco		M	97.00617234	0.823415473	48.41841273	13.24505453	1.434811139	38.28974924	9.184160455
Apore			M	58.47702213	0.800037924	29.90326054	10.60173148	1.554355077	30.25855677	6.835023467
ARA_1			M	51.70081399	0.795191872	26.55375874	10.18963502	1.592798509	28.49914947	6.403617441
ARC_3			M	51.73344123	0.80705262	22.64854925	10.20019696	1.596124729	28.35112483	6.418652053
ARC_4			M	52.91641436	0.821612896	21.03483203	10.02038751	1.520882314	28.38287103	6.611698407
Baetao_30273		M	57.11446194	0.745073642	25.20180416	10.72013752	1.594407019	31.20778612	6.736656443
Bagajo			A	62.17453773	0.813656575	28.48126544	11.10995059	1.562632613	30.93893849	7.095693834
Barbunya		M	52.71890114	0.818395496	21.32197715	10.09699847	1.52929347	28.38837853	6.615349372
BAT_447			M	53.0873608	0.821499259	25.47763319	10.03303209	1.493159363	28.39845168	6.72145996
Batista_Brilhante_CB	M	46.68341815	0.780121965	21.37170845	9.724552998	1.597471067	27.40168817	6.124675473
Branco_Argentino	A	90.69894194	0.756762199	51.38553987	14.49567243	1.869683833	38.7911861	7.725413179
Branquinho		M	51.00919364	0.834124671	22.00092499	9.52422478	1.402747838	27.64887588	6.80922005
Brasil_2		M	47.75455922	0.805377559	19.84471872	9.783073999	1.618313964	27.24041777	6.063846463
BRS_Cometa		M	54.93016585	0.813043282	26.57745992	10.44242674	1.571048838	29.09546096	6.652205436
BRS_Horizonte		M	58.30557502	0.800337631	24.5647476	10.7569882	1.574023038	30.24330164	6.841184583
BRS_Pitanga		M	44.1863611	0.82065956	19.69138283	9.223125014	1.504136947	25.94608341	6.173817043
BRS_Pontal		M	58.75667109	0.786552862	26.63012422	10.62524054	1.484657897	30.63252666	7.162221016
BRS_Requinte		M	49.44630919	0.803162506	20.26062805	9.525851497	1.433562021	27.75955817	6.669319447
BRS_Vereda		M	52.91880248	0.80853684	23.46946519	10.24144511	1.550524787	28.6268519	6.622332092
BRSMG_Talisma		M	51.4318308	0.766998633	22.05556741	10.31644764	1.627562319	29.03080768	6.358308205
CAL_143			A	60.53230178	0.733115539	31.33032411	11.82147424	1.884197524	32.49648753	6.269387642
Campeao_II		M	57.67486799	0.777017334	29.18086262	10.7795141	1.607457559	30.5386314	6.725478651
Caneludo		M	47.41302837	0.796058462	23.16395089	9.703266366	1.544685587	27.3311864	6.30504139
Carioca_Comum		M	49.57123869	0.794708265	27.27339822	9.828452271	1.564424505	27.94175631	6.314672102
Carioca_Lustroso	M	54.94534278	0.793705917	26.31346134	10.51420539	1.592545552	29.46854717	6.613198332
Carioca_MG		M	45.34789778	0.824918343	17.9291217	9.122940266	1.407389985	26.19920967	6.518702184
Carioca_Precoce		M	59.48974243	0.799826698	25.57532423	10.94651713	1.610926614	30.50890208	6.794674682
CHC_98_42		M	59.25955233	0.807931355	28.87661899	10.6677139	1.524474852	30.29983861	7.013975156
Chileno_Branco		A	61.94040364	0.775881399	36.2099492	11.88912125	1.808732781	31.68046881	6.568727022
CNFC_10762		M	60.19137474	0.795484205	28.5205286	10.74543841	1.543908287	30.8087173	6.978629445
CxU_1_19		M	59.86574021	0.817506352	24.54240492	10.48070712	1.463357006	30.27268902	7.165073502
CxU_1_5			A	48.93847654	0.828284512	22.99809987	9.31747741	1.426873182	27.14577251	6.566993585
CxU_1_7			A	53.88204941	0.808166436	30.25973732	10.4899749	1.634752464	28.84624604	6.42686355
CxU_2_11		A	62.87489471	0.807526252	29.36204033	11.2201039	1.628460339	31.10623046	6.881785017
CxU_2_16		M	65.87181775	0.812700637	26.25056729	11.5318885	1.6088062	31.87640707	7.157199805
CxU_7_8			M	39.20250157	0.792789015	18.15878186	8.886011856	1.629731573	24.74081364	5.495870682
DOR_390			M	52.64437189	0.819478516	22.74310371	9.915113879	1.474208342	28.33783357	6.746838972
DOR_476			M	64.56640114	0.787046012	26.72879581	11.54381072	1.691206047	32.09791752	6.818600019
E_20_2_1		M	54.54189305	0.80831694	29.51088169	10.244123	1.51678893	29.00679739	6.76185862
ECU_311			M	52.27261222	0.804121915	21.51146639	10.34629237	1.621966861	28.54741347	6.400260748
EMP_407			M	50.45417878	0.816629352	22.64915671	9.81905268	1.525689413	27.82220442	6.46138267
EMP_81			M	56.005701	0.815563247	24.78498259	10.40927699	1.531942835	29.31440106	6.803601228
FEB_176			M	56.1971973	0.806336968	26.96818168	10.63697279	1.608780859	29.5111184	6.62124977
FEB_177			M	49.67545675	0.79491472	23.51718545	9.960414286	1.589225783	27.98880971	6.301024512
FEB_179			A	51.99452802	0.791770186	22.22834156	10.40319884	1.675244892	28.68216092	6.248237872
FEB_180			M	53.36091464	0.802348397	24.95734042	10.44155522	1.616034588	28.86889469	6.479136462
Feijao_Suico		A	52.88531394	0.813420626	24.49836816	10.13452506	1.483613356	28.53822305	6.842908499
Flor_de_Mayo		M	81.22765024	0.797939544	38.4161457	12.89542719	1.660601969	35.62230155	7.721848365
Frijol_Negro		M	58.40065319	0.789169982	30.24571786	11.11910626	1.699224637	30.46229287	6.542359094
FT_08_47		M	62.70807445	0.814520563	28.8819275	10.95902147	1.510207908	31.01142713	7.265548037
FT_08_75		M	56.2169875	0.809681017	25.73156807	10.15059992	1.426204621	29.46042148	7.146985537
G2333			M	50.61022556	0.81868219	24.77221535	9.81410686	1.469682767	27.79275934	6.701433157
Garbancillo		M	49.83339191	0.845297958	26.52950034	9.447639154	1.409955492	27.10939733	6.719752821
Gen_41_35_3_2_2		M	63.99000932	0.799139238	31.27712724	11.41729173	1.620772113	31.65611003	7.022600175
Gen_45_57_4_2_1_4	M	59.79030048	0.804847977	31.82429493	10.76020082	1.548438931	30.45958837	6.946750609
Gen_45_57_7_3_1_2	M	57.11914593	0.793503366	28.60608496	10.65621618	1.622984678	30.02379868	6.574800175
Gen_45_57_7_3_1_4	M	62.12728621	0.794404221	28.44638939	11.14286205	1.589942264	31.32944729	7.01948289
Gen_49_61_1_2		M	57.14378637	0.807935692	26.93253979	10.15071577	1.412872557	29.73659039	7.198586476
Gen_87_73_5_3_1		M	59.51199194	0.790787356	30.02237525	11.09874604	1.657164707	30.7542141	6.700254256
Gen_C_10_2_16_8		M	63.43588011	0.801203353	33.38961543	11.183704	1.543410206	31.50731053	7.242786638
Gen_C_10_2_4_41		M	65.13566887	0.799236827	33.60658969	11.5673634	1.638937078	31.95860394	7.036500775
Gen_FAP_F3_2		M	57.44651898	0.824502397	25.35464115	10.22311781	1.437097886	29.50366297	7.141164488
Gen_FAP_F3_RC2_2	M	60.6345716	0.81047821	34.5734076	10.66798173	1.473171174	30.55725332	7.251885938
Gen_P10_1_9_38		M	57.57103445	0.829054381	28.83701046	10.21677652	1.402536349	29.44918791	7.305332309
Gen05C1_3_2_1_1		M	56.2107247	0.82222402	30.57820601	10.28435047	1.453613795	29.24915163	7.098528637
Gen05C1_3_3_1_1		M	56.58037772	0.794230729	30.16597786	10.71460162	1.606853503	29.89625291	6.67546016
Gen05C2_1_1_1_1		M	56.3422425	0.790782152	27.03201791	10.58040967	1.551319596	29.91275054	6.83467297
Gen05C2_1_1_1_3		M	58.65373679	0.789154801	25.26658879	10.77336372	1.558049443	30.52608545	6.915945933
Gen05C2_1_6_1_1		M	58.97384711	0.795707142	28.49352954	10.90867627	1.611236244	30.45991294	6.768665412
Gen05C3_2_4_1_1		M	54.02484324	0.775804195	24.71940537	10.61949591	1.645893619	29.58835421	6.471409221
Gen05C3_2_4_1_7		M	54.14597628	0.765951611	23.49004588	10.80107654	1.713574056	29.79712266	6.334413248
Gen05C4_3_1_1_1		M	58.77860915	0.793638256	28.51621027	10.94242923	1.623595184	30.4416095	6.74416196
Gen05C4_3_1_1_2		M	54.83340161	0.80006655	23.16194643	10.41741855	1.546554426	29.3248457	6.740483336
Gen05C4_4_3_1_2		M	55.83836602	0.809945157	27.15124146	10.39177477	1.543954363	29.39317064	6.740740881
Gen05C4_6_2_1_2		M	49.98819194	0.807364905	23.14758328	9.839502501	1.551442619	27.77713226	6.365189358
Gen05C5_1_2_2_2		M	55.03805063	0.810095661	18.83905648	10.49014048	1.548945766	29.18580651	6.791171987
Gen05C5_2_10_1_1	M	50.08707359	0.824040042	23.21936304	9.666104703	1.47255606	27.56974748	6.579111324
Gen05C6_3_5_2_1		M	54.95659306	0.789218125	26.44318372	10.42200928	1.567527257	29.54881487	6.665799069
Gen05C6_4_5_1_2		M	49.93552861	0.826892677	19.01248781	9.514966378	1.440159169	27.46943103	6.629841689
Gen05C7_3_2_2_2		M	47.84877142	0.79774133	22.46772742	9.698385746	1.561031476	27.36872527	6.238213135
Gen05P3_1_6_1		A	48.71526347	0.809903519	24.95944613	9.784406143	1.579632319	27.4430094	6.214919417
Gen05P4_2_6_2		A	57.72474228	0.799441547	28.47289283	10.79493179	1.637575535	30.0935603	6.596984366
Gen05P5_3_8_1		A	58.32127463	0.813384193	28.10274998	10.5986183	1.559443239	29.94630161	6.794750404
Gen05P5_3_8_2		A	53.86697645	0.817622591	24.62841147	10.11343872	1.51625491	28.70039307	6.678308112
Gen05P5_4_8_2		A	55.16178724	0.814311505	24.58077113	10.16299636	1.506725952	29.08362748	6.765558555
Gen05Pr11_2_13_1	M	46.3736879	0.798564547	23.23967343	9.56622344	1.587601608	26.86978606	6.068032467
Gen05Pr11_2_14_2	M	59.39154597	0.800492038	29.44981514	10.94643599	1.613731715	30.49780735	6.782311188
Gen05Pr11_2_3_1		M	41.2335596	0.802434276	19.65628088	9.071097342	1.565855623	25.26176314	5.849770333
Gen05Pr11_3_5_1		M	56.00052899	0.776001975	24.57432303	10.73585823	1.626564315	30.12070426	6.623572658
Gen05Pr11_6_5_1		M	52.26986815	0.810748857	25.61599848	10.17023685	1.589728932	28.41854828	6.414079732
Gen05PR13_1_6_1_2	M	55.45404938	0.813405446	25.76662654	10.2848308	1.525406968	29.21116951	6.762475276
Gen05PR13_1_8_1_1	M	49.09363813	0.817923165	22.06540473	9.576776461	1.478368997	27.38496211	6.508036759
Gen05PR13_1_8_1_2	M	51.15078802	0.824884079	25.28198124	9.667032513	1.449279434	27.82831605	6.684989305
Gen05PR13_2_2_1_2	M	68.8770278	0.787526149	40.19911096	11.61632392	1.539444453	33.14852617	7.542604218
Great_Northern		M	57.00776818	0.801484843	24.36720222	10.88736337	1.655732667	29.86247059	6.575659865
Guatemala_479		M	48.38133069	0.811125767	18.65367735	9.598280739	1.423933539	27.32859353	6.768299046
H96A102_1_1_152		M	50.85664779	0.788427438	22.49049781	10.14756507	1.643587519	28.41128891	6.192794624
H96A28_P4_1_1_1_1	M	55.24001178	0.817401823	25.8180289	10.34203185	1.517981835	29.10123909	6.826474169
H96A31_P2_1_1_1_1	M	52.40337598	0.777844889	23.65843652	10.59236613	1.702669271	29.11558522	6.251857551
Honduras_32		M	51.91380201	0.806278414	22.60880462	10.260279	1.572163415	28.41429547	6.544612155
IAC_Alvorada		M	55.27036284	0.80997682	25.47982609	10.14413479	1.450438704	29.24922949	7.011655896
IAC_Apua		M	56.64380329	0.801512602	25.32907678	10.60143175	1.571682843	29.71945205	6.768127652
IAC_Ayso		M	52.36962937	0.813053692	24.55201467	10.0066153	1.491587713	28.369046	6.737777306
IAC_Carioca		M	50.87549472	0.820793148	24.03248729	9.752923448	1.451850931	27.81129637	6.744276223
IAC_Carioca_Akyta	M	52.61537437	0.816755133	20.65679436	10.07776024	1.520109621	28.36930538	6.650301058
IAC_Carioca_Arua	M	41.03796896	0.777006491	14.77723487	9.396762504	1.735318658	25.69488163	5.462310553
IAC_Carioca_Pyata	A	57.57598868	0.806537784	23.37260599	10.42867892	1.500931907	29.8850367	6.953394168
IAC_Carioca_Tybata	M	52.90262702	0.823310077	26.34577843	9.886515464	1.466004527	28.31485565	6.759154403
IAC_Maravilha		M	49.50699022	0.809426418	20.33377343	9.846859314	1.561484402	27.66397483	6.326723641
IAC_Milenio		M	63.43417906	0.816058999	33.60019007	11.01342361	1.521422784	31.17191751	7.234055064
IAC_Una			M	52.23569113	0.82960565	25.20482857	9.703462904	1.444901762	28.05395079	6.729476938
IAC_Votuporanga		M	56.82808698	0.816474945	25.57038835	10.3687268	1.474211107	29.48979901	7.045293561
IAC_Ybata		M	57.65917353	0.817134646	25.3403578	10.49543576	1.462598596	29.70618987	7.183882863
IAPAR_31		A	51.57263273	0.818593276	25.13840318	9.812949677	1.479152287	28.07930488	6.65129995
IAPAR_81		A	61.18900757	0.76117886	28.96971349	11.43656983	1.683556986	31.83998029	6.792153195
IPR_Tangara		M	63.27979259	0.784716888	32.38286195	11.35880169	1.627415798	31.82621015	6.984141259
J_39_1_3_2		M	54.80685123	0.761204016	25.13635941	10.4310491	1.597477978	30.13375396	6.534048297
J_43_1_1_1		M	54.03707799	0.795888441	24.74345435	10.38044638	1.611450497	29.17475821	6.467930103
J_43_5_1		M	57.20658154	0.79517062	28.42342065	10.81923592	1.651312145	30.0084352	6.561874889
J_61_5_3_1		M	58.07601906	0.786542886	29.69459073	10.84322858	1.627059631	30.43654947	6.657621125
Jabola			A	69.81761822	0.780553525	39.41676372	12.36434446	1.76830486	33.54229294	6.97215592
Jalo			A	75.52094582	0.753659303	37.31763056	13.34564924	1.920005633	35.52532561	6.924776806
Jalo_110		A	87.37854743	0.801997582	42.75105473	13.51497517	1.567583112	37.14025534	7.899918267
Jalo_Precoce		M	69.08553557	0.770604654	40.59187704	12.44228428	1.765899237	33.58487824	7.03985248
Jamapa_CIAT		M	47.58860588	0.804399935	25.25715504	9.661889217	1.545612174	27.12825096	6.290077059
Jamapa_CNF_1671		M	42.16447013	0.839432644	18.73123633	8.753707892	1.378079258	25.0435796	6.381587414
LEC_01_11		M	51.35076851	0.800421774	23.03134933	10.08200199	1.57294394	28.31689224	6.421683641
LP_09_40		M	57.53298557	0.786341202	28.79325951	10.8156865	1.584515904	30.32232872	6.828154556
LP_90_91_R_Bac		M	49.95329319	0.809619427	22.54951759	9.974029832	1.569361078	27.78247371	6.371941739
Mexico_115		M	57.61878617	0.788116021	26.4380508	11.00202768	1.657193274	30.2790422	6.6401013
Mexico_498		M	50.26420415	0.81427247	23.94696697	9.822034525	1.545308534	27.80104076	6.376954788
Mortino			M	51.69567618	0.796007716	23.36852757	10.14412119	1.539736114	28.55714891	6.608626917
Mulatinho_VP_102	M	58.45287673	0.822344163	26.38774699	10.63267757	1.50805386	29.8136489	7.05915562
Oito_e_Nove		M	56.41526319	0.800755745	26.82509013	10.70036597	1.640096348	29.72267437	6.532658101
Perola			M	62.89452052	0.794948984	28.65783831	11.10732476	1.574743665	31.46362063	7.045959186
Perry_Marron		M	40.89165781	0.818530385	15.54899456	8.805230914	1.503523216	24.9609817	5.905888728
Pinto_114		M	65.45316673	0.798886808	26.65635009	11.36518144	1.598159901	32.03838806	7.098971631
Pompadour		A	56.10944274	0.786596235	31.68750301	10.57531375	1.607233169	29.9679376	6.586056863
Porrillo_1		M	45.06268198	0.801882139	21.07211799	9.527719313	1.601469995	26.51759662	5.978008433
Porrillo_Sintetico	M	58.52450314	0.816590316	23.71240726	10.49483582	1.477694906	29.95458537	7.109586272
Preto_184		M	58.24667044	0.781710714	29.14969098	10.98326602	1.624712064	30.58665431	6.773848041
Preto_208		M	47.6399714	0.819911378	19.90871335	9.530611098	1.528697709	26.96230515	6.259462821
Preto_do_Pocrone	M	40.23603355	0.83088168	18.60870031	8.643054555	1.429122147	24.55603437	6.079990148
Puebla_152_CIAT		M	59.59722818	0.82283818	27.48685105	10.5517287	1.482825919	30.10482577	7.125424803
Puebla_152_CNF_1807	M	47.8483691	0.826835858	20.25645626	9.329246716	1.440570167	26.82778377	6.49855341
RAZ_49			M	50.17692216	0.762343421	24.31698323	10.44501926	1.696266563	28.77422739	6.179944153
RAZ_55			M	47.78814659	0.790384422	19.63666075	9.979769779	1.603342059	27.52353742	6.271825408
RAZ_56			M	47.82514402	0.793246165	19.16051964	9.901579013	1.583774082	27.46955064	6.291705302
Red_Kidney		A	77.99677061	0.752103084	37.60375367	13.7312093	1.972796181	36.15619474	6.923857264
Red_Mexican		M	68.75432437	0.813755031	31.85973301	11.57135327	1.549438778	32.49571899	7.438366722
Rio_Tibagi		M	36.86287997	0.821394297	15.91641264	8.302946417	1.419283098	23.60815915	5.90143203
Rosado_13		M	53.89224776	0.810816519	24.74059597	10.25047555	1.498242456	28.85676994	6.855164986
Rosinha_G2		M	52.59398616	0.78618853	23.99221393	10.36065841	1.646047051	28.96162392	6.315236161
Sanilac			M	34.46412757	0.841611264	14.65341298	7.860254734	1.424900672	22.52262982	5.556748662
SEA_5			M	60.52123099	0.783914056	26.57652944	11.25204909	1.690458235	31.1140039	6.68509858
Serro_Azul_Brilhante	M	47.38567571	0.798792689	20.02618311	9.762600256	1.614867025	27.26719728	6.081673709
Serro_Azul_Fosco	M	53.43936961	0.774355541	24.07746961	10.5242931	1.633697326	29.49276711	6.458272639
Small_White_59_Preto	M	44.94296196	0.804444175	20.90386534	9.35326096	1.532996591	26.43786832	6.131317218
TB_01_13		M	59.82025484	0.828315307	28.8154426	10.47507037	1.455378041	30.04787698	7.202504054
TO			M	67.99621308	0.79955128	31.6300967	11.48839399	1.56783873	32.62547583	7.330789764
TU			M	49.53205218	0.782104106	21.30398281	10.34505685	1.733549804	28.15475646	6.037641313
Tupi			M	50.97726236	0.812175825	26.37161837	9.995918743	1.571655197	27.97984818	6.368519753
Turrialba_1		M	43.17254673	0.82314179	19.528221	9.027269329	1.451958287	25.59490851	6.254851505
UxC_1_1			M	64.362775	0.821106301	23.63219237	11.24219826	1.60928585	31.34430655	6.973282677
UxC_1_19		M	45.39064375	0.789405063	21.42768388	9.626731868	1.644163929	26.82436961	5.902075891
UxC_1_2			M	50.27324615	0.823144826	25.384494	9.793897201	1.537162774	27.59255796	6.405985218
UxC_1_5			M	74.35269111	0.746420803	34.2838137	13.06003143	1.883101597	35.4686015	6.91198392
UxC_2_18		A	43.02382029	0.820237976	18.27469501	9.043875163	1.53892057	25.57371295	5.907283005
UxC_2_20		M	62.0493512	0.825775691	22.01148613	10.84395885	1.531866647	30.64545477	7.063586865
UxC_3_3			A	62.34620543	0.779639659	27.85750032	11.41313816	1.647634366	31.61841824	6.91074426
UxC_9_16		M	62.08419927	0.796798837	32.12873553	11.26749212	1.642645728	31.23051685	6.852025482
VAX_1			M	62.02219093	0.778528445	25.94509209	11.27917793	1.581231153	31.64541257	7.130568891
Vermelhinho		A	56.91598486	0.840350848	32.35520853	10.13482339	1.425755841	29.01586398	7.097098993
X29_24_6_1_1		M	57.70808442	0.808847824	29.16799269	10.49632604	1.488282228	29.88519664	7.064953091
