# Supplementary material for: Genome-wide association studies dissect the genetic architecture of seed shape and size in common bean
Source: G3 (Bethesda). 2022 Feb 26;12(4):jkac048. doi: 10.1093/g3journal/jkac048 (PMC8982408; doi:10.1093/g3journal/jkac048)
Supplement: jkac048_File_S4 [file jkac048_file_s4.zip]

Archive with 1 entries (1 files):
- jkac048_File_S4.r
