# Supplementary material for: Genome-wide association studies dissect the genetic architecture of seed shape and size in common bean
Source: G3 (Bethesda). 2022 Feb 26;12(4):jkac048. doi: 10.1093/g3journal/jkac048 (PMC8982408; doi:10.1093/g3journal/jkac048)
Supplement: jkac048_File_S4 [file jkac048_file_s4.zip › jkac048_File_S4.r]

# Genome-Wide Association Studies Dissect the Genetic Architecture of Seed Shape
# and Size in Common Bean

################################################################################
################################################################################
######################## SCRIPT SEED SIZE 2020 #################################
## 14/08/2020 ##########    Phenotypic data    #################################
################################################################################
################################################################################

#Loading the packages
library(MASS)
library(corrplot)
library(PerformanceAnalytics)
library(lattice)
library(ggplot2)
library(gplots)
library(genetics)
library(multtest)
library(psych)
library(tidyverse)  
library(corrr)
library(ggfortify)

#Setting directory 
setwd("D:/SeedSize")

########################### FIGURES ############################################

colour1<-c("cadetblue2","blue","red3","green3","deeppink","yellow2","darkgrey")
colour2<-c("cadetblue4","darkblue","darkred","darkgreen","deeppink3","yellow4","grey20")
traits <- c("AREA", "PERIM", "LENGTH", "WIDTH", "LWR", "CIRC", "HSM")

for (i in 1:length(traits)) {
trait <- traits[i]

filename_file<-paste0("Blups_",trait,"_plot.txt") 
Pred_gen_random<-read.table(filename_file, header = T) 

ppi<-300
#Barplots phenotypic values
filename_figure_freq2<-paste0("BarPlot_Frequency_",trait,".tif")
tiff(file = filename_figure_freq2, width=13*ppi, height=11*ppi, res=ppi)
ggplot(Pred_gen_random, aes(x=predicted.value)) + geom_histogram(color=colour2[i], fill=colour1[i],alpha=0.5)+
  labs(x ="Adjusted mean", y = "Frequency")+
  labs(title=trait)+
  theme_minimal()+
  theme(panel.grid.minor.x = element_blank())+
  theme(panel.grid.minor.y = element_blank())+
    theme(plot.title=element_text(size=36, hjust=0.5), text = element_text(size=36), axis.text.x = element_text(size=29))
dev.off()

#Boxplots phenotypic values
Boxplot_name<-paste0("BoxPlot_Blups_",trait,".tif")
tiff(file = Boxplot_name, width=10*ppi, height=10*ppi, res=ppi)
ggplot(Pred_gen_random, aes(x=Gene_pool, y= predicted.value, fill=Gene_pool)) + 
  geom_boxplot(outlier.shape=NA)+
  geom_jitter(width = 0.2, alpha=0.3, color="black")+
  labs(x ="Gene Pool", y = "Adjusted mean")+
  theme(axis.text.x = element_text(angle = 90, hjust = 1, size=16))+
  scale_fill_manual(values=c(colour1[i],colour2[i]),name = "Gene Pool", labels = c("Andean", "Mesoamerican"))+
  labs(title=trait)+
  theme_minimal()+
  theme(panel.grid.minor.x = element_blank())+
  theme(panel.grid.minor.y = element_blank())+
  theme(plot.title=element_text(size=36, hjust=0.5), text = element_text(size=30), axis.text.y=element_text(size=30))+
  scale_x_discrete(breaks=c("A","M"), labels=c("Andean", "Mesoamerican"))
dev.off()

}

########################## Multitrait Phenotypic Analysis ######################
#Setting directory 
data2<-read.table("BLUPs_AllTraits.txt", header = T)
head(data2)

y<-data2
y[,1:2]<- NULL
head(y)
v<-cor(y, use = "complete.obs")

ppi<-300
tiff(file = "corrplot_circ.tif", width=13*ppi, height=10*ppi, res=ppi)
corrplot.mixed(v)
dev.off()

tiff(file = "Correlationplot_panels.tif", width=10*ppi, height=8*ppi, res=ppi)
pairs.panels(y, smooth=T, method = "pearson", hist.col = "#00AFBB", density = TRUE,  ellipses = TRUE, pch = 20, breaks="Sturges", cex.cor=1.5, alpha=.05)
dev.off()

#+++++++++++++++++++++++++
# Computing of correlation matrix
#+++++++++++++++++++++++++
# Required package : corrplot
# x : matrix
# type: possible values are "lower" (default), "upper", "full" or "flatten";
#display lower or upper triangular of the matrix, full  or flatten matrix.
# graph : if TRUE, a correlogram or heatmap is plotted
# graphType : possible values are "correlogram" or "heatmap"
# col: colors to use for the correlogram
# ... : Further arguments to be passed to cor or cor.test function
# Result is a list including the following components :
# r : correlation matrix, p :  p-values
# sym : Symbolic number coding of the correlation matrix
rquery.cormat<-function(x,
                        type=c('lower', 'upper', 'full', 'flatten'),
                        graph=TRUE,
                        graphType=c("correlogram", "heatmap"),
                        col=NULL, ...)
{
  library(corrplot)
  # Helper functions
  #+++++++++++++++++
  # Compute the matrix of correlation p-values
  cor.pmat <- function(x, ...) {
    mat <- as.matrix(x)
    n <- ncol(mat)
    p.mat<- matrix(NA, n, n)
    diag(p.mat) <- 0
    for (i in 1:(n - 1)) {
      for (j in (i + 1):n) {
        tmp <- cor.test(mat[, i], mat[, j], ...)
        p.mat[i, j] <- p.mat[j, i] <- tmp$p.value
      }
    }
    colnames(p.mat) <- rownames(p.mat) <- colnames(mat)
    p.mat
  }
  # Get lower triangle of the matrix
  getLower.tri<-function(mat){
    upper<-mat
    upper[upper.tri(mat)]<-""
    mat<-as.data.frame(upper)
    mat
  }
  # Get upper triangle of the matrix
  getUpper.tri<-function(mat){
    lt<-mat
    lt[lower.tri(mat)]<-""
    mat<-as.data.frame(lt)
    mat
  }
  # Get flatten matrix
  flattenCorrMatrix <- function(cormat, pmat) {
    ut <- upper.tri(cormat)
    data.frame(
      row = rownames(cormat)[row(cormat)[ut]],
      column = rownames(cormat)[col(cormat)[ut]],
      cor  =(cormat)[ut],
      p = pmat[ut]
    )
  }
  # Define color
  if (is.null(col)) {
    col <- colorRampPalette(
      c("#053061","#2166AC","#4393C3","#92C5DE", "#D1E5F0", "#FFFFFF", "#FDDBC7", 
        "#F4A582", "#D6604D","#B2182B", "#67001F"))(200)
    col<-rev(col)
  }
  
  # Correlation matrix
  cormat<-signif(cor(x, use = "complete.obs", ...),2)
  pmat<-signif(cor.pmat(x, ...),2)
  # Reorder correlation matrix
  ord<-corrMatOrder(cormat, order="hclust")
  cormat<-cormat[ord, ord]
  pmat<-pmat[ord, ord]
  # Replace correlation coeff by symbols
  sym<-symnum(cormat, abbr.colnames=FALSE)
  # Correlogram
  if(graph & graphType[1]=="correlogram"){
    corrplot(cormat, type=ifelse(type[1]=="flatten", "lower", type[1]),
             tl.col="black", tl.srt=45,col=col,...)
  }
  else if(graphType[1]=="heatmap")
    heatmap(cormat, col=col, symm=TRUE)
  # Get lower/upper triangle
  if(type[1]=="lower"){
    cormat<-getLower.tri(cormat)
    pmat<-getLower.tri(pmat)
  }
  else if(type[1]=="upper"){
    cormat<-getUpper.tri(cormat)
    pmat<-getUpper.tri(pmat)
    sym=t(sym)
  }
  else if(type[1]=="flatten"){
    cormat<-flattenCorrMatrix(cormat, pmat)
    pmat=NULL
    sym=NULL
  }
  list(r=cormat, p=pmat, sym=sym)
}

tiff(file = "Corrplotheatmap.tif", width=10*ppi, height=8*ppi, res=ppi)
cormat<-rquery.cormat(y, graph=T, type="flatten", graphType="heatmap")
dev.off()

corrplot(v,title = "Correlation Plot", method = "square", outline = T, addgrid.col = "darkgray", order="hclust", mar = c(4,0,4,0), addrect = , rect.col = "black", rect.lwd = 2,cl.pos = "b", tl.col = "indianred4", tl.cex = 0.5, cl.cex = 0.5)
res.cor <- correlate(y)
res.cor
correlate(y, diagonal = 1)

res.cor %>% rplot()

tiff(file = "NetworkPlot.tif", width=10*ppi, height=8*ppi, res=ppi)
res.cor %>% network_plot(min_cor = 0.0001,  colours = c("#B2182B","#D6604D","#F4A582","#FDDBC7","#FFFFFF","#D1E5F0","#92C5DE","#4393C3","#2166AC","#053061"),repel = TRUE, curved = TRUE)
dev.off()

data2$Gene_pool<-ifelse(data2$Gene_pool=="M","Mesoamerican","Andean")
head(data2)

AREA<-(data2$AREA - (mean(data2$AREA)))/sd(data2$AREA)
PERIM<-(data2$PERIM - (mean(data2$PERIM)))/sd(data2$PERIM)
LENGTH <- (data2$LENGTH - (mean(data2$LENGTH)))/sd(data2$LENGTH)
WIDTH <- (data2$WIDTH - (mean(data2$WIDTH)))/sd(data2$WIDTH)
LWR <- (data2$LWR - (mean(data2$LWR)))/sd(data2$LWR)
CIRC <- (data2$CIRC - (mean(data2$CIRC)))/sd(data2$CIRC)
HSM <- (data2$HSM - (mean(data2$HSM)))/sd(data2$HSM)
Genotypes<-data2$Genotypes
Gene_pool<-data2$Gene_pool

dataPCA<-data.frame(Genotypes, Gene_pool, AREA, PERIM, LENGTH, WIDTH, LWR, CIRC, HSM)
head(dataPCA)

ppi<-300
tiff(file = "PCA.tif", width=10*ppi, height=8*ppi, res=ppi)
autoplot(prcomp(dataPCA[,3:length(dataPCA)]), data = dataPCA, colour = 'Gene_pool', size=2.2, label.size=1, loadings.label.angle=45, loadings = TRUE, loadings.colour = 'darkblue', loadings.label.colour = 'black', loadings.label = TRUE, loadings.size = , loadings.label.vjust=-0.5, loadings.label.size =3.5)+
  ggtitle("Principal Component Analysis")+labs(colour = "Gene pool")+
  theme_minimal()+
  theme(plot.title=element_text(hjust=0.5))
dev.off()

################################################################################
################################################################################
######################## SCRIPT SEED SIZE 2020 #################################
## 14/08/2020 ##########        GWAS    ########################################
################################################################################
################################################################################

#Read in the prerequisite libraries
library("gplots")
library("LDheatmap")
library("genetics")
library("ape")
library("EMMREML")
library("scatterplot3d")
library(compiler)
library(multtest)
library(dplyr)
source("http://zzlab.net/GAPIT/gapit_functions.txt")
source("http://zzlab.net/GAPIT/emma.txt")

################################## GAPIT #######################################
############################# Phenotypic data  #################################
setwd("D:/SeedSize/")

Predicted_seed<-read.table("BLUEs_AllTraits.txt", header = T)
head(Predicted_seed)
tail(Predicted_seed)
colnames(Predicted_seed) <- c("Geno", "Genotypes", "AREA", "PERIM", "LENGTH", "WIDTH", "LWR", "CIRC", "HSM")

#Step 1: Set working directory and import data
myG <- read.table("Genotypic_data.hmp.txt", head=F)
head(myG)
dim(myG)

#Set the working directory
home.dir <- getwd()

###############################################################################
#Create a character string called called "mydataPath". This will enable GAPIT
# to output results in a subdirectory while simultaneously being able
# to read in data from home.dir
mydataPath <- paste(home.dir,"/", sep = "")

###############################################################################
#Read in the data
#Phenotypic Data
#Step 2: Set result directory and run GAPIT
###############################################################################
dir.create(paste("Results_GWAS",sep = ""))
setwd(paste(home.dir, "/Results_GWAS", sep = ""))

#Step 2: Run GAPIT
################################ SHAPE no modelo K ############################
for (i in 3:length(Predicted_seed)) {
  myGAPIT <- GAPIT(
    Y=Predicted_seed[,c(1,i)],
    G=myG,
    group.from=180,		#Lower bound for number of group
    group.to=180,			#Upper bound for number of groupget
    group.by=1,				#rang between 1 and number of individuals, smaller the finner optimization 
    kinship.algorithm = "VanRaden",
    SNP.impute = "Major",
    SNP.MAF = 0.05,
    cutOff = 0.05,
    model=c("MLMM"),
    
  )
} 


#New Plots  MLMM
library("rMVP")
setwd("D:/SeedSize/")
myG <- read.table("Genotypic_data.hmp.txt", head=T)
head(myG)
colnames(myG)[length(myG)]<-"29/24-6-1-1"
Predicted_seed$Geno==colnames(myG[,12:length(myG)])

GWAS_MLMM<-read.table("GWAS_MLMM.txt",header=T)
GWAS_MLMM<-GWAS_MLMM[,-c(7,12)]
colnames(GWAS_MLMM)<- c("SNP", "Chromosome", "Position", "WIDTH", "PERIM", "LENGTH", "HSM", "CIRC", "LWR", "AREA")
GWAS_MLMM<-GWAS_MLMM[,c(1:3,6,4,5,10,9,8,7)]
head(GWAS_MLMM)

#QQ-plot
MVP.Report(GWAS_MLMM,plot.type="q",signal.pch=17,chr.labels=paste("Chromosome",c(1:11),sep=""),r=1,cir.legend=TRUE,
           outward=F,multracks=TRUE, cir.legend.col="black",cir.chr.h=3,file.type="tiff",col=c(10:21),threshold=4.825323e-06,amplify=TRUE,signal.cex=1,signal.col=c("blue"),memo="",dpi=600)
#Manhattam plot
MVP.Report(GWAS_MLMM, multracks=T,plot.type="m",chr.labels=paste("Chr",c(1:11),sep=""),r=1,cir.legend=TRUE,
           outward=F, col =c("red3","green3","darkblue","deepskyblue2","deeppink","darkgoldenrod1","darkgrey"), cir.legend.col="black",cir.chr.h=3,file.type="tiff",threshold=4.825323e-06,amplify=TRUE,threshold.lty=c(2),threshold.col=c("red"),signal.line=1,signal.cex=1,signal.col=NULL,chr.den.col=c("darkgreen", "yellow", "red"),bin.size=5e6, memo="",dpi=600)
