# Supplementary material for: Genome-wide association studies dissect the genetic architecture of seed shape and size in common bean
Source: G3 (Bethesda). 2022 Feb 26;12(4):jkac048. doi: 10.1093/g3journal/jkac048 (PMC8982408; doi:10.1093/g3journal/jkac048)
Supplement: jkac048_Table_S1 [file jkac048_table_s1.xlsx]

## Sheet: Plan1
Supplemental Table S1. Functional annotation and ontology terms predicted for candidate genes located in genomic regions significantly associated with common bean seed morphology.
Gene ID	Functional Annotation	Gene Ontology ID	Gene Ontology Terms
Phvul.002G004100.1	expansin-like B1	C:GO:0005576	C:extracellular region
Phvul.002G004300.2	haloacid dehalogenase-like hydrolase domain-containing protein Sgpp isoform X5	F:GO:0016787	F:hydrolase activity
Phvul.002G004300.1	haloacid dehalogenase-like hydrolase domain-containing protein Sgpp isoform X5	F:GO:0016787	F:hydrolase activity
Phvul.002G004400.1	pentatricopeptide repeat-containing protein At1g32415, mitochondrial	---NA---	---NA---
Phvul.002G004500.1	hypothetical protein PHAVU_002G004500g	C:GO:0009941	C:chloroplast envelope
Phvul.002G004600.2	vacuolar protein sorting-associated protein 55 homolog	C:GO:0005768; C:GO:0016021; P:GO:0032511; P:GO:2000009	C:endosome; C:integral component of membrane; P:late endosome to vacuole transport via multivesicular body sorting pathway; P:negative regulation of protein localization to cell surface
Phvul.002G004600.1	vacuolar protein sorting-associated protein 55 homolog	C:GO:0005768; C:GO:0016021; P:GO:0032511; P:GO:2000009	C:endosome; C:integral component of membrane; P:late endosome to vacuole transport via multivesicular body sorting pathway; P:negative regulation of protein localization to cell surface
Phvul.002G004700.1	hypothetical protein PHAVU_002G004700g	C:GO:0005783; C:GO:0016021	C:endoplasmic reticulum; C:integral component of membrane
Phvul.002G004800.2	two-component response regulator-like APRR2 isoform X1	P:GO:0000160; F:GO:0000976; F:GO:0003700; C:GO:0005634; P:GO:0045893	P:phosphorelay signal transduction system; F:transcription regulatory region sequence-specific DNA binding; F:DNA-binding transcription factor activity; C:nucleus; P:positive regulation of transcription, DNA-templated
Phvul.002G004800.1	two-component response regulator-like APRR2 isoform X1	P:GO:0000160; F:GO:0000976; F:GO:0003700; C:GO:0005634; P:GO:0045893	P:phosphorelay signal transduction system; F:transcription regulatory region sequence-specific DNA binding; F:DNA-binding transcription factor activity; C:nucleus; P:positive regulation of transcription, DNA-templated
Phvul.002G004900.1	tobamovirus multiplication protein 2A-like	C:GO:0016021	C:integral component of membrane
Phvul.002G004900.2	tobamovirus multiplication protein 2A-like	C:GO:0016021	C:integral component of membrane
Phvul.002G005000.1	tobamovirus multiplication protein 2A-like	C:GO:0016021	C:integral component of membrane
Phvul.002G005100.1	tobamovirus multiplication protein 2A-like	C:GO:0016021	C:integral component of membrane
Phvul.002G005100.2	tobamovirus multiplication protein 2A-like	C:GO:0016021	C:integral component of membrane
Phvul.002G005200.1	putative ABC transporter C family member 15	---NA---	---NA---
Phvul.002G005300.1	type I inositol polyphosphate 5-phosphatase 2-like	F:GO:0004439; F:GO:0004445; F:GO:0034485; P:GO:0046856; F:GO:0052658; F:GO:0052659	F:phosphatidylinositol-4,5-bisphosphate 5-phosphatase activity; F:inositol-polyphosphate 5-phosphatase activity; F:phosphatidylinositol-3,4,5-trisphosphate 5-phosphatase activity; P:phosphatidylinositol dephosphorylation; F:inositol-1,4,5-trisphosphate 5-phosphatase activity; F:inositol-1,3,4,5-tetrakisphosphate 5-phosphatase activity
Phvul.002G005300.2	type I inositol polyphosphate 5-phosphatase 2-like	F:GO:0004439; F:GO:0004445; F:GO:0034485; P:GO:0046856; F:GO:0052658; F:GO:0052659	F:phosphatidylinositol-4,5-bisphosphate 5-phosphatase activity; F:inositol-polyphosphate 5-phosphatase activity; F:phosphatidylinositol-3,4,5-trisphosphate 5-phosphatase activity; P:phosphatidylinositol dephosphorylation; F:inositol-1,4,5-trisphosphate 5-phosphatase activity; F:inositol-1,3,4,5-tetrakisphosphate 5-phosphatase activity
Phvul.002G005400.1	peroxidase 20	F:GO:0004601; C:GO:0005576; P:GO:0006979; F:GO:0020037; P:GO:0042744; F:GO:0046872; P:GO:0055114; P:GO:0098869	F:peroxidase activity; C:extracellular region; P:response to oxidative stress; F:heme binding; P:hydrogen peroxide catabolic process; F:metal ion binding; P:oxidation-reduction process; P:cellular oxidant detoxification
Phvul.002G005400.2	peroxidase 20	F:GO:0004601; C:GO:0005576; P:GO:0006979; F:GO:0020037; P:GO:0042744; F:GO:0046872; P:GO:0055114; P:GO:0098869	F:peroxidase activity; C:extracellular region; P:response to oxidative stress; F:heme binding; P:hydrogen peroxide catabolic process; F:metal ion binding; P:oxidation-reduction process; P:cellular oxidant detoxification
Phvul.002G005500.1	myosin-G heavy chain	---NA---	---NA---
Phvul.002G005600.1.1	pyruvate kinase isozyme G, chloroplastic	F:GO:0000287; F:GO:0004743; P:GO:0006096; C:GO:0009570; F:GO:0016301; F:GO:0030955	F:magnesium ion binding; F:pyruvate kinase activity; P:glycolytic process; C:chloroplast stroma; F:kinase activity; F:potassium ion binding
Phvul.002G005600.0.1	pyruvate kinase isozyme G, chloroplastic	F:GO:0000287; F:GO:0004743; P:GO:0006096; C:GO:0009570; F:GO:0016301; F:GO:0030955	F:magnesium ion binding; F:pyruvate kinase activity; P:glycolytic process; C:chloroplast stroma; F:kinase activity; F:potassium ion binding
Phvul.002G005700.1	protein NRT1/ PTR FAMILY 7.3	C:GO:0016021; F:GO:0022857; P:GO:0055085	C:integral component of membrane; F:transmembrane transporter activity; P:transmembrane transport
Phvul.002G005800.1	hypothetical protein PHAVU_002G005800g	---NA---	---NA---
Phvul.002G005800.2	hypothetical protein PHAVU_002G005800g	---NA---	---NA---
Phvul.002G005900.1	beta-amyrin 11-oxidase-like	F:GO:0005506; C:GO:0005783; P:GO:0007275; P:GO:0010268; C:GO:0016021; P:GO:0016125; P:GO:0016132; F:GO:0020037; F:GO:0051777; P:GO:0055114; F:GO:0102289; F:GO:0102290; F:GO:0102291	F:iron ion binding; C:endoplasmic reticulum; P:multicellular organism development; P:brassinosteroid homeostasis; C:integral component of membrane; P:sterol metabolic process; P:brassinosteroid biosynthetic process; F:heme binding; F:ent-kaurenoate oxidase activity; P:oxidation-reduction process; F:beta-amyrin 11-oxidase activity; F:beta-amyrin monooxygenase activity; F:11alpha-hydroxy-beta-amyri…
Phvul.002G006000.1	glycine cleavage system H protein, mitochondrial	C:GO:0005739; C:GO:0005960; P:GO:0019464	C:mitochondrion; C:glycine cleavage complex; P:glycine decarboxylation via glycine cleavage system
Phvul.002G006000.2	glycine cleavage system H protein, mitochondrial	C:GO:0005739; C:GO:0005960; P:GO:0019464	C:mitochondrion; C:glycine cleavage complex; P:glycine decarboxylation via glycine cleavage system
Phvul.002G006100.1	protein phosphatase 2C 29-like	F:GO:0004724; P:GO:0006470; P:GO:0009653; P:GO:0048507	F:magnesium-dependent protein serine/threonine phosphatase activity; P:protein dephosphorylation; P:anatomical structure morphogenesis; P:meristem development
Phvul.002G006200.1	protein ABCI7, chloroplastic	P:GO:0016226	P:iron-sulfur cluster assembly
Phvul.002G006300.1	aluminum-activated malate transporter 12-like	C:GO:0009705; P:GO:0015743; C:GO:0016021	C:plant-type vacuole membrane; P:malate transport; C:integral component of membrane
Phvul.002G006400.2	MND1-interacting protein 1	---NA---	---NA---
Phvul.002G006400.1	MND1-interacting protein 1	---NA---	---NA---
Phvul.002G006600.1	hypothetical protein PHAVU_002G006600g	---NA---	---NA---
Phvul.002G006700.1	AT-hook motif nuclear-localized protein 8	F:GO:0003680; C:GO:0005634	F:minor groove of adenine-thymine-rich DNA binding; C:nucleus
Phvul.002G006800.1	auxin-responsive protein SAUR77-like	---NA---	---NA---
Phvul.002G006900.1	AT-hook motif nuclear-localized protein 23-like	F:GO:0003680; F:GO:0003700; C:GO:0005634; P:GO:0006355	F:minor groove of adenine-thymine-rich DNA binding; F:DNA-binding transcription factor activity; C:nucleus; P:regulation of transcription, DNA-templated
Phvul.002G007000.1	hypothetical protein PHAVU_002G007000g	---NA---	---NA---
Phvul.002G007100.1	transcriptional regulator SUPERMAN	---NA---	---NA---
Phvul.002G007200.1	acetylornithine deacetylase	F:GO:0008777	F:acetylornithine deacetylase activity
Phvul.002G007300.1	protein STAY-GREEN	F:GO:0004222; C:GO:0016021; P:GO:0071586	F:metalloendopeptidase activity; C:integral component of membrane; P:CAAX-box protein processing
Phvul.002G007300.2	protein STAY-GREEN	F:GO:0004222; C:GO:0016021; P:GO:0071586	F:metalloendopeptidase activity; C:integral component of membrane; P:CAAX-box protein processing
Phvul.002G007400.1	transcription factor bHLH18-like	F:GO:0046983	F:protein dimerization activity
Phvul.002G007500.1	transcription factor bHLH18-like	F:GO:0046983	F:protein dimerization activity
Phvul.002G007600.1	leucine-rich repeat receptor-like serine/threonine-protein kinase BAM1	F:GO:0004672; F:GO:0005524; C:GO:0005886; P:GO:0006468; P:GO:0009755; C:GO:0016021	F:protein kinase activity; F:ATP binding; C:plasma membrane; P:protein phosphorylation; P:hormone-mediated signaling pathway; C:integral component of membrane
Phvul.002G007700.1	hypothetical protein PHAVU_002G007700g
Phvul.002G007800.1	LRR receptor-like serine/threonine-protein kinase HSL2	F:GO:0004674; F:GO:0005524; C:GO:0005886; P:GO:0006468; C:GO:0016021; F:GO:0016491; P:GO:0050794	F:protein serine/threonine kinase activity; F:ATP binding; C:plasma membrane; P:protein phosphorylation; C:integral component of membrane; F:oxidoreductase activity; P:regulation of cellular process
Phvul.002G007900.1	tubulin alpha-1 chain	P:GO:0000226; P:GO:0000278; F:GO:0003924; F:GO:0005200; F:GO:0005525; C:GO:0005737; C:GO:0005874; P:GO:0090378	P:microtubule cytoskeleton organization; P:mitotic cell cycle; F:GTPase activity; F:structural constituent of cytoskeleton; F:GTP binding; C:cytoplasm; C:microtubule; P:seed trichome elongation
Phvul.002G008000.1	hypothetical protein PHAVU_002G008000g	---NA---	---NA---
Phvul.008G018900.1	protein bicaudal C homolog 1-A-like	---NA---	---NA---
Phvul.008G019000.1	RNA polymerase II C-terminal domain phosphatase-like 3	C:GO:0005634; F:GO:0008420; P:GO:0070940	C:nucleus; F:RNA polymerase II CTD heptapeptide repeat phosphatase activity; P:dephosphorylation of RNA polymerase II C-terminal domain
Phvul.008G019100.1	serine carboxypeptidase-like 45	F:GO:0004185; C:GO:0005773; P:GO:0006508	F:serine-type carboxypeptidase activity; C:vacuole; P:proteolysis
Phvul.008G019200.2	inactive leucine-rich repeat receptor-like protein kinase CORYNE isoform X2	P:GO:0002229; F:GO:0004675; F:GO:0005524; C:GO:0005886; P:GO:0007178; C:GO:0009506; C:GO:0016021; P:GO:0042742; P:GO:0046777	P:defense response to oomycetes; F:transmembrane receptor protein serine/threonine kinase activity; F:ATP binding; C:plasma membrane; P:transmembrane receptor protein serine/threonine kinase signaling pathway; C:plasmodesma; C:integral component of membrane; P:defense response to bacterium; P:protein autophosphorylation
Phvul.008G019200.1	inactive leucine-rich repeat receptor-like protein kinase CORYNE isoform X1	P:GO:0002229; F:GO:0004675; F:GO:0005524; C:GO:0005886; P:GO:0007178; C:GO:0009506; C:GO:0016021; P:GO:0042742; P:GO:0046777	P:defense response to oomycetes; F:transmembrane receptor protein serine/threonine kinase activity; F:ATP binding; C:plasma membrane; P:transmembrane receptor protein serine/threonine kinase signaling pathway; C:plasmodesma; C:integral component of membrane; P:defense response to bacterium; P:protein autophosphorylation
Phvul.008G019300.2	ADP-ribosylation factor GTPase-activating protein AGD3	F:GO:0005096; C:GO:0005829; C:GO:0005886; P:GO:0006897; P:GO:0009733; P:GO:0009965; P:GO:0010051; P:GO:0010087; C:GO:0030140; F:GO:0035091; P:GO:0043547; F:GO:0046872	F:GTPase activator activity; C:cytosol; C:plasma membrane; P:endocytosis; P:response to auxin; P:leaf morphogenesis; P:xylem and phloem pattern formation; P:phloem or xylem histogenesis; C:trans-Golgi network transport vesicle; F:phosphatidylinositol binding; P:positive regulation of GTPase activity; F:metal ion binding
Phvul.008G019300.1	ADP-ribosylation factor GTPase-activating protein AGD3	F:GO:0005096; C:GO:0005829; C:GO:0005886; P:GO:0006897; P:GO:0009733; P:GO:0009965; P:GO:0010051; P:GO:0010087; C:GO:0030140; F:GO:0035091; P:GO:0043547; F:GO:0046872	F:GTPase activator activity; C:cytosol; C:plasma membrane; P:endocytosis; P:response to auxin; P:leaf morphogenesis; P:xylem and phloem pattern formation; P:phloem or xylem histogenesis; C:trans-Golgi network transport vesicle; F:phosphatidylinositol binding; P:positive regulation of GTPase activity; F:metal ion binding
Phvul.008G019400.1	trihelix transcription factor ASR3	F:GO:0003677	F:DNA binding
Phvul.008G019500.1	protein MEI2-like 4 isoform X1	P:GO:0000398; F:GO:0003723; C:GO:0005634	P:mRNA splicing, via spliceosome; F:RNA binding; C:nucleus
Phvul.008G019600.1	ethylene-responsive transcription factor ERF113-like	F:GO:0003677; F:GO:0003700; C:GO:0005634; P:GO:0006355	F:DNA binding; F:DNA-binding transcription factor activity; C:nucleus; P:regulation of transcription, DNA-templated
Phvul.008G019700.1	N-alpha-acetyltransferase MAK3	F:GO:0004596; P:GO:0017196; C:GO:0031417	F:peptide alpha-N-acetyltransferase activity; P:N-terminal peptidyl-methionine acetylation; C:NatC complex
Phvul.008G019800.1	60S ribosomal protein L30	F:GO:0003723; F:GO:0003735; C:GO:0022625	F:RNA binding; F:structural constituent of ribosome; C:cytosolic large ribosomal subunit
Phvul.008G019900.1	hypothetical protein PHAVU_008G019900g	C:GO:0005783; C:GO:0016021	C:endoplasmic reticulum; C:integral component of membrane
Phvul.008G020000.1	DNA-directed RNA polymerases I and III subunit RPAC2	F:GO:0003677; F:GO:0003899; C:GO:0005666; C:GO:0005736; P:GO:0006351; F:GO:0046983	F:DNA binding; F:DNA-directed 5'-3' RNA polymerase activity; C:RNA polymerase III complex; C:RNA polymerase I complex; P:transcription, DNA-templated; F:protein dimerization activity
Phvul.008G020100.1	hypothetical protein PHAVU_008G020100g	F:GO:0005044; P:GO:0006897; C:GO:0016020	F:scavenger receptor activity; P:endocytosis; C:membrane
Phvul.008G020200.1	allene oxide cyclase, chloroplastic-like	P:GO:0007623; P:GO:0009611; P:GO:0009625; P:GO:0009637; P:GO:0009646; P:GO:0009651; P:GO:0009695; P:GO:0009723; P:GO:0009734; P:GO:0009737; P:GO:0009751; P:GO:0009864; P:GO:0009908; P:GO:0010038; P:GO:0010114; P:GO:0010218; P:GO:0033274; P:GO:0042542; F:GO:0046423; P:GO:0048573; P:GO:0050832; P:GO:0080186; P:GO:1900367	P:circadian rhythm; P:response to wounding; P:response to insect; P:response to blue light; P:response to absence of light; P:response to salt stress; P:jasmonic acid biosynthetic process; P:response to ethylene; P:auxin-activated signaling pathway; P:response to abscisic acid; P:response to salicylic acid; P:induced systemic resistance, jasmonic acid mediated signaling pathway; P:flower developm…
Phvul.008G020400.1	transcription factor DICHOTOMA-like	F:GO:0003700; C:GO:0005634; P:GO:0006355; F:GO:0043565; P:GO:2000032	F:DNA-binding transcription factor activity; C:nucleus; P:regulation of transcription, DNA-templated; F:sequence-specific DNA binding; P:regulation of secondary shoot formation
Phvul.008G020500.1	translation initiation factor eIF-2B subunit delta	F:GO:0003743; P:GO:0006413	F:translation initiation factor activity; P:translational initiation
Phvul.008G020600.1	protein CROWDED NUCLEI 1	C:GO:0005634; P:GO:0006997	C:nucleus; P:nucleus organization
Phvul.008G020700.1	probable disease resistance protein At4g27220	F:GO:0043531	F:ADP binding
Phvul.008G020700.2	probable disease resistance protein At4g27220	F:GO:0043531	F:ADP binding
Phvul.008G020800.1	protein NRT1/ PTR FAMILY 7.1-like	C:GO:0016021; F:GO:0022857; P:GO:0055085	C:integral component of membrane; F:transmembrane transporter activity; P:transmembrane transport
Phvul.008G020900.1	probable disease resistance protein At4g27220 isoform X1	F:GO:0043531	F:ADP binding
Phvul.008G021000.1	proline-rich receptor-like protein kinase PERK8	F:GO:0004672; F:GO:0005524; C:GO:0005886; P:GO:0006468; C:GO:0016021	F:protein kinase activity; F:ATP binding; C:plasma membrane; P:protein phosphorylation; C:integral component of membrane
Phvul.008G021100.1	protein trichome birefringence-like 19	C:GO:0005794; C:GO:0016021; F:GO:0016413	C:Golgi apparatus; C:integral component of membrane; F:O-acetyltransferase activity
Phvul.008G021200.1	protein trichome birefringence-like 19	C:GO:0005794; C:GO:0016021; F:GO:0016413	C:Golgi apparatus; C:integral component of membrane; F:O-acetyltransferase activity
Phvul.008G021400.1	protein FLX-like 2	---NA---	---NA---
Phvul.008G021500.1	cell division cycle protein 27 homolog B-like isoform X1	C:GO:0005680; C:GO:0005737; P:GO:0016567; P:GO:0031145; P:GO:0045842; P:GO:0051301	C:anaphase-promoting complex; C:cytoplasm; P:protein ubiquitination; P:anaphase-promoting complex-dependent catabolic process; P:positive regulation of mitotic metaphase/anaphase transition; P:cell division
Phvul.008G021600.1	probable 2,3-bisphosphoglycerate-independent phosphoglycerate mutase	F:GO:0046537; F:GO:0046872	F:2,3-bisphosphoglycerate-independent phosphoglycerate mutase activity; F:metal ion binding
Phvul.008G021700.1	DNA-directed RNA polymerase III subunit RPC6	F:GO:0003899; C:GO:0005666; P:GO:0006383	F:DNA-directed 5'-3' RNA polymerase activity; C:RNA polymerase III complex; P:transcription by RNA polymerase III
Phvul.008G021800.1	stress-induced protein KIN2-like	---NA---	---NA---
Phvul.008G021900.1	protein YIF1B-like	C:GO:0005789; C:GO:0005793; P:GO:0006888; C:GO:0030134; C:GO:0030173	C:endoplasmic reticulum membrane; C:endoplasmic reticulum-Golgi intermediate compartment; P:endoplasmic reticulum to Golgi vesicle-mediated transport; C:COPII-coated ER to Golgi transport vesicle; C:integral component of Golgi membrane
Phvul.008G021900.2	protein YIF1B-like	C:GO:0005789; C:GO:0005793; P:GO:0006888; C:GO:0030134; C:GO:0030173	C:endoplasmic reticulum membrane; C:endoplasmic reticulum-Golgi intermediate compartment; P:endoplasmic reticulum to Golgi vesicle-mediated transport; C:COPII-coated ER to Golgi transport vesicle; C:integral component of Golgi membrane
Phvul.008G022000.1	proline dehydrogenase 2, mitochondrial	F:GO:0004657; C:GO:0005739; P:GO:0010133; P:GO:0055114; F:GO:0071949	F:proline dehydrogenase activity; C:mitochondrion; P:proline catabolic process to glutamate; P:oxidation-reduction process; F:FAD binding
Phvul.008G022200.1	S-adenosylmethionine decarboxylase proenzyme-like	F:GO:0004014; P:GO:0006597; P:GO:0008295	F:adenosylmethionine decarboxylase activity; P:spermine biosynthetic process; P:spermidine biosynthetic process
Phvul.008G022100.1	S-adenosylmethionine decarboxylase proenzyme-like	F:GO:0004014; C:GO:0005829; P:GO:0006557; P:GO:0006597; P:GO:0008295	F:adenosylmethionine decarboxylase activity; C:cytosol; P:S-adenosylmethioninamine biosynthetic process; P:spermine biosynthetic process; P:spermidine biosynthetic process
Phvul.008G022300.1	stress-induced protein KIN2-like	---NA---	---NA---
Phvul.008G022400.1	hypothetical protein PHAVU_008G022400g	---NA---	---NA---
Phvul.008G022500.1	short-chain dehydrogenase reductase ATA1	F:GO:0004316; F:GO:0010301; P:GO:0055114; F:GO:0102131; F:GO:0102132	F:3-oxoacyl-[acyl-carrier-protein] reductase (NADPH) activity; F:xanthoxin dehydrogenase activity; P:oxidation-reduction process; F:3-oxo-glutaryl-[acp] methyl ester reductase activity; F:3-oxo-pimeloyl-[acp] methyl ester reductase activity
Phvul.008G022600.1	pentatricopeptide repeat-containing protein At3g02490, mitochondrial	---NA---	---NA---
Phvul.008G022700.1	protein NSP-INTERACTING KINASE 1 isoform X1	F:GO:0004674; F:GO:0005524; C:GO:0005886; P:GO:0006468; C:GO:0016021	F:protein serine/threonine kinase activity; F:ATP binding; C:plasma membrane; P:protein phosphorylation; C:integral component of membrane
Phvul.008G022700.2	protein NSP-INTERACTING KINASE 1 isoform X1	F:GO:0004674; F:GO:0005524; C:GO:0005886; P:GO:0006468; C:GO:0016021	F:protein serine/threonine kinase activity; F:ATP binding; C:plasma membrane; P:protein phosphorylation; C:integral component of membrane
Phvul.008G022800.1	zinc finger protein CONSTANS-LIKE 2	C:GO:0005634; F:GO:0008270; P:GO:0009909	C:nucleus; F:zinc ion binding; P:regulation of flower development
Phvul.008G022900.1	ribosome biogenesis protein BRX1-like	P:GO:0000027; C:GO:0005730	P:ribosomal large subunit assembly; C:nucleolus
Phvul.008G022900.2	ribosome biogenesis protein BRX1-like	P:GO:0000027; C:GO:0005730	P:ribosomal large subunit assembly; C:nucleolus
Phvul.008G023000_1.1	ribosome biogenesis protein BRX1-like	P:GO:0000027; C:GO:0005730	P:ribosomal large subunit assembly; C:nucleolus
Phvul.008G023000_0.1	---NA---	---NA---	---NA---
Phvul.008G023100.1	defensin-like protein 242	P:GO:0007165; C:GO:0016020	P:signal transduction; C:membrane
Phvul.008G023200.1	putative defensin-like protein 244	P:GO:0007165; C:GO:0016021	P:signal transduction; C:integral component of membrane
Phvul.008G023300.1	putative defensin-like protein 244	P:GO:0007165; C:GO:0016021	P:signal transduction; C:integral component of membrane
Phvul.008G023400.1	protein GLUTAMINE DUMPER 6-like	C:GO:0016021; P:GO:0080143	C:integral component of membrane; P:regulation of amino acid export
Phvul.008G023500.1	hypothetical protein PHAVU_008G023500g	---NA---	---NA---
Phvul.008G023600.1	hypothetical protein PHAVU_008G023600g, partial	---NA---	---NA---
Phvul.008G023700.1	6-phosphogluconate dehydrogenase, decarboxylating 3	F:GO:0004616; C:GO:0005829; P:GO:0009051; P:GO:0046177; F:GO:0050661	F:phosphogluconate dehydrogenase (decarboxylating) activity; C:cytosol; P:pentose-phosphate shunt, oxidative branch; P:D-gluconate catabolic process; F:NADP binding
Phvul.008G023700.2	6-phosphogluconate dehydrogenase, decarboxylating 3	F:GO:0004616; C:GO:0005829; P:GO:0009051; P:GO:0046177; F:GO:0050661	F:phosphogluconate dehydrogenase (decarboxylating) activity; C:cytosol; P:pentose-phosphate shunt, oxidative branch; P:D-gluconate catabolic process; F:NADP binding
Phvul.008G023800.1	basic leucine zipper 43-like	F:GO:0003700; P:GO:0006355	F:DNA-binding transcription factor activity; P:regulation of transcription, DNA-templated
Phvul.008G023900.1	pentatricopeptide repeat-containing protein At3g02330, mitochondrial	F:GO:0008270; C:GO:0016021	F:zinc ion binding; C:integral component of membrane
Phvul.008G024000.2	WPP domain-interacting tail-anchored protein 1	C:GO:0016021	C:integral component of membrane
Phvul.008G024000.1	WPP domain-interacting tail-anchored protein 1	C:GO:0016021	C:integral component of membrane
Phvul.008G024100.1	probable sodium-coupled neutral amino acid transporter 6	P:GO:0003333; F:GO:0015171; C:GO:0016021	P:amino acid transmembrane transport; F:amino acid transmembrane transporter activity; C:integral component of membrane
Phvul.008G024200.1	putative UPF0481 protein At3g02645	C:GO:0016021	C:integral component of membrane
Phvul.008G024300.1	pentatricopeptide repeat-containing protein At3g29290 isoform X1	---NA---	---NA---
Phvul.008G024300.2	pentatricopeptide repeat-containing protein At3g29290 isoform X2	---NA---	---NA---
Phvul.008G024400.1	pentatricopeptide repeat-containing protein At2g31400, chloroplastic	C:GO:0009507	C:chloroplast
Phvul.008G024500.1	kanadaptin	F:GO:0003729	F:mRNA binding
Phvul.008G243800.1	ABC transporter B family member 25, mitochondrial	F:GO:0005524; C:GO:0005743; P:GO:0006879; C:GO:0016021; F:GO:0016887; F:GO:0042626; P:GO:0055085	F:ATP binding; C:mitochondrial inner membrane; P:cellular iron ion homeostasis; C:integral component of membrane; F:ATPase activity; F:ATPase-coupled transmembrane transporter activity; P:transmembrane transport
Phvul.008G243900.1	hypothetical protein PHAVU_008G243900g	C:GO:0016021	C:integral component of membrane
Phvul.008G244000.1	KH domain-containing protein At3g08620-like isoform X2	P:GO:0000381; F:GO:0003729; C:GO:0005634	P:regulation of alternative mRNA splicing, via spliceosome; F:mRNA binding; C:nucleus
Phvul.008G244100.1	cytochrome b-c1 complex subunit 8	C:GO:0005743; F:GO:0008121; P:GO:0022900; C:GO:0070469	C:mitochondrial inner membrane; F:ubiquinol-cytochrome-c reductase activity; P:electron transport chain; C:respirasome
Phvul.008G244100.2	cytochrome b-c1 complex subunit 8	C:GO:0005743; F:GO:0008121; P:GO:0022900; C:GO:0070469	C:mitochondrial inner membrane; F:ubiquinol-cytochrome-c reductase activity; P:electron transport chain; C:respirasome
Phvul.008G244200.1	metal tolerance protein 4-like	F:GO:0005384; C:GO:0016021; P:GO:0071421	F:manganese ion transmembrane transporter activity; C:integral component of membrane; P:manganese ion transmembrane transport
Phvul.008G244300.1	putative B3 domain-containing protein At5g58280	F:GO:0003677; C:GO:0005634	F:DNA binding; C:nucleus
Phvul.008G244400.1	probable LRR receptor-like serine/threonine-protein kinase At1g06840 isoform X1	F:GO:0004674; F:GO:0005524; P:GO:0006468; C:GO:0016021	F:protein serine/threonine kinase activity; F:ATP binding; P:protein phosphorylation; C:integral component of membrane
Phvul.008G244400.2	probable LRR receptor-like serine/threonine-protein kinase At1g06840 isoform X1	F:GO:0004674; F:GO:0005524; P:GO:0006468; C:GO:0016021	F:protein serine/threonine kinase activity; F:ATP binding; P:protein phosphorylation; C:integral component of membrane
Phvul.008G244500.1	probable disease resistance protein At4g27220	C:GO:0016020; F:GO:0043531	C:membrane; F:ADP binding
Phvul.008G244600.1	probable LRR receptor-like serine/threonine-protein kinase At1g06840 isoform X2	F:GO:0004674; F:GO:0005524; P:GO:0006468; C:GO:0016021	F:protein serine/threonine kinase activity; F:ATP binding; P:protein phosphorylation; C:integral component of membrane
Phvul.008G244700.1	disease resistance protein At4g27190-like	C:GO:0016021; F:GO:0043531	C:integral component of membrane; F:ADP binding
Phvul.008G244800_1.1	probable LRR receptor-like serine/threonine-protein kinase At1g06840 isoform X2	F:GO:0004674; F:GO:0005524; P:GO:0006468; C:GO:0016021	F:protein serine/threonine kinase activity; F:ATP binding; P:protein phosphorylation; C:integral component of membrane
Phvul.008G244800_0.1	probable LRR receptor-like serine/threonine-protein kinase At1g06840 isoform X1	F:GO:0004674; F:GO:0005524; P:GO:0006468; C:GO:0016021	F:protein serine/threonine kinase activity; F:ATP binding; P:protein phosphorylation; C:integral component of membrane
Phvul.008G244900.1	probable disease resistance protein At4g27220	C:GO:0016021; F:GO:0043531	C:integral component of membrane; F:ADP binding
Phvul.008G245000.1	probable LRR receptor-like serine/threonine-protein kinase At1g06840 isoform X1	F:GO:0004674; F:GO:0005524; P:GO:0006468; C:GO:0016021	F:protein serine/threonine kinase activity; F:ATP binding; P:protein phosphorylation; C:integral component of membrane
Phvul.008G245100.1	probable disease resistance protein At4g27220	C:GO:0016021; F:GO:0043531	C:integral component of membrane; F:ADP binding
Phvul.008G245200.1	probable disease resistance protein At4g27220	C:GO:0016021; F:GO:0043531	C:integral component of membrane; F:ADP binding
Phvul.008G245300.1	probable LRR receptor-like serine/threonine-protein kinase At1g06840 isoform X1	F:GO:0004674; F:GO:0005524; P:GO:0006468; C:GO:0016021	F:protein serine/threonine kinase activity; F:ATP binding; P:protein phosphorylation; C:integral component of membrane
Phvul.008G245400_0.1	disease resistance protein At4g27190-like	C:GO:0016020; F:GO:0043531	C:membrane; F:ADP binding
Phvul.008G245500.1	hypothetical protein PHAVU_008G245500g	---NA---	---NA---
Phvul.008G245600.2	probable LRR receptor-like serine/threonine-protein kinase At1g06840 isoform X1	F:GO:0004674; F:GO:0005524; P:GO:0006468; C:GO:0016021	F:protein serine/threonine kinase activity; F:ATP binding; P:protein phosphorylation; C:integral component of membrane
Phvul.008G245600.1	probable LRR receptor-like serine/threonine-protein kinase At1g06840 isoform X1	F:GO:0004674; F:GO:0005524; P:GO:0006468; C:GO:0016021	F:protein serine/threonine kinase activity; F:ATP binding; P:protein phosphorylation; C:integral component of membrane
Phvul.008G245700.1	root phototropism protein 2-like	P:GO:0009638	P:phototropism
Phvul.008G245800.1	zinc finger CCHC domain-containing protein 10-like	F:GO:0003676; F:GO:0008270	F:nucleic acid binding; F:zinc ion binding
Phvul.008G245800.2	zinc finger CCHC domain-containing protein 10-like	F:GO:0003676; F:GO:0008270	F:nucleic acid binding; F:zinc ion binding
Phvul.008G245900.2	probable inactive receptor kinase At5g58300	F:GO:0004672; F:GO:0005524; P:GO:0006468; C:GO:0016021	F:protein kinase activity; F:ATP binding; P:protein phosphorylation; C:integral component of membrane
Phvul.008G245900.1	probable inactive receptor kinase At5g58300	F:GO:0004672; F:GO:0005524; P:GO:0006468; C:GO:0016021	F:protein kinase activity; F:ATP binding; P:protein phosphorylation; C:integral component of membrane
Phvul.008G246000.1	pathogenesis-related genes transcriptional activator PTI6-like	F:GO:0003677; F:GO:0003700; C:GO:0005634; P:GO:0006355	F:DNA binding; F:DNA-binding transcription factor activity; C:nucleus; P:regulation of transcription, DNA-templated
Phvul.008G246000.2	pathogenesis-related genes transcriptional activator PTI6-like	F:GO:0003677; F:GO:0003700; C:GO:0005634; P:GO:0006355	F:DNA binding; F:DNA-binding transcription factor activity; C:nucleus; P:regulation of transcription, DNA-templated
Phvul.008G246100.1	eukaryotic translation initiation factor 2 subunit beta	P:GO:0001731; P:GO:0001732; F:GO:0003729; F:GO:0003743; C:GO:0005850; C:GO:0005886; F:GO:0031369	P:formation of translation preinitiation complex; P:formation of cytoplasmic translation initiation complex; F:mRNA binding; F:translation initiation factor activity; C:eukaryotic translation initiation factor 2 complex; C:plasma membrane; F:translation initiation factor binding
Phvul.008G246200.1	hypothetical protein PHAVU_008G246200g	C:GO:0016020; C:GO:0016021	C:membrane; C:integral component of membrane
Phvul.008G246300.1	protein NETWORKED 4A-like	F:GO:0003779; C:GO:0005774; F:GO:0016301; P:GO:0016310	F:actin binding; C:vacuolar membrane; F:kinase activity; P:phosphorylation
Phvul.008G246400.1	probable LRR receptor-like serine/threonine-protein kinase At1g06840 isoform X1	F:GO:0000166; F:GO:0004672; C:GO:0016020; P:GO:0016310	F:nucleotide binding; F:protein kinase activity; C:membrane; P:phosphorylation
Phvul.008G246500.1	probable disease resistance protein At4g27220	C:GO:0016021; F:GO:0043531	C:integral component of membrane; F:ADP binding
Phvul.008G246600.1	hypothetical protein PHAVU_008G246600g, partial	C:GO:0009536	C:plastid
Phvul.008G246700.1	probable LRR receptor-like serine/threonine-protein kinase At1g06840 isoform X1	F:GO:0004674; F:GO:0005524; P:GO:0006468; C:GO:0016021	F:protein serine/threonine kinase activity; F:ATP binding; P:protein phosphorylation; C:integral component of membrane
Phvul.008G246800_1.1	disease resistance protein At4g27190-like	C:GO:0016020	C:membrane
Phvul.008G246800_0.1	disease resistance protein At4g27190-like	C:GO:0016021; F:GO:0043531	C:integral component of membrane; F:ADP binding
Phvul.008G246900.1	probable LRR receptor-like serine/threonine-protein kinase At1g06840 isoform X1	F:GO:0004674; F:GO:0005524; P:GO:0006468; C:GO:0016021	F:protein serine/threonine kinase activity; F:ATP binding; P:protein phosphorylation; C:integral component of membrane
Phvul.008G247000.1	probable disease resistance protein At4g27220	C:GO:0016021; F:GO:0043531	C:integral component of membrane; F:ADP binding
Phvul.008G247000.2	probable disease resistance protein At4g27220	C:GO:0016021; F:GO:0043531	C:integral component of membrane; F:ADP binding
Phvul.008G247100.1	probable LRR receptor-like serine/threonine-protein kinase At1g06840 isoform X2	F:GO:0004672; F:GO:0005524; P:GO:0006468; C:GO:0016020	F:protein kinase activity; F:ATP binding; P:protein phosphorylation; C:membrane
Phvul.008G247200.1	probable disease resistance protein At4g27220	C:GO:0016020; F:GO:0043531	C:membrane; F:ADP binding
Phvul.008G247300.1	probable disease resistance protein At4g27220	F:GO:0043531	F:ADP binding
Phvul.011G160400.1	protein CUP-SHAPED COTYLEDON 2-like	F:GO:0000976; C:GO:0005634; P:GO:0006355; P:GO:0010072; P:GO:0010223; P:GO:0048366; P:GO:0090691; P:GO:0090709	F:transcription regulatory region sequence-specific DNA binding; C:nucleus; P:regulation of transcription, DNA-templated; P:primary shoot apical meristem specification; P:secondary shoot formation; P:leaf development; P:formation of plant organ boundary; P:regulation of timing of plant organ formation
Phvul.011G160500.1	protein SEEDLING PLASTID DEVELOPMENT 1	F:GO:0005524; C:GO:0009507; F:GO:0016787	F:ATP binding; C:chloroplast; F:hydrolase activity
Phvul.011G160500.2	hypothetical protein PHAVU_011G160500g	F:GO:0005524; C:GO:0009507; F:GO:0016787	F:ATP binding; C:chloroplast; F:hydrolase activity
Phvul.011G160600.1	CLAVATA3/ESR (CLE)-related protein 5-like	---NA---	---NA---
Phvul.011G160700.1	CLAVATA3/ESR (CLE)-related protein 5-like	---NA---	---NA---
Phvul.011G160800.1	putative threonine aspartase	F:GO:0004298; C:GO:0005737; P:GO:0006508; P:GO:0051604	F:threonine-type endopeptidase activity; C:cytoplasm; P:proteolysis; P:protein maturation
Phvul.011G160800.2	putative threonine aspartase	F:GO:0004298; C:GO:0005737; P:GO:0006508; P:GO:0051604	F:threonine-type endopeptidase activity; C:cytoplasm; P:proteolysis; P:protein maturation
Phvul.011G160900.1	3-hydroxybutyryl-CoA dehydrogenase	F:GO:0003857; C:GO:0005777; P:GO:0006631; P:GO:0055114; F:GO:0070403	F:3-hydroxyacyl-CoA dehydrogenase activity; C:peroxisome; P:fatty acid metabolic process; P:oxidation-reduction process; F:NAD+ binding
Phvul.011G161000.1	phytosulfokine receptor 2-like	F:GO:0004674; F:GO:0005524; P:GO:0006468; C:GO:0016021	F:protein serine/threonine kinase activity; F:ATP binding; P:protein phosphorylation; C:integral component of membrane
Phvul.011G161100.1	11-oxo-beta-amyrin 30-oxidase-like	F:GO:0004497; F:GO:0005506; C:GO:0016021; F:GO:0016705; F:GO:0020037; P:GO:0055114	F:monooxygenase activity; F:iron ion binding; C:integral component of membrane; F:oxidoreductase activity, acting on paired donors, with incorporation or reduction of molecular oxygen; F:heme binding; P:oxidation-reduction process
Phvul.011G161100.2	11-oxo-beta-amyrin 30-oxidase-like	F:GO:0004497; F:GO:0005506; C:GO:0016021; F:GO:0016705; F:GO:0020037; P:GO:0055114	F:monooxygenase activity; F:iron ion binding; C:integral component of membrane; F:oxidoreductase activity, acting on paired donors, with incorporation or reduction of molecular oxygen; F:heme binding; P:oxidation-reduction process
Phvul.011G161200.1	11-oxo-beta-amyrin 30-oxidase-like	F:GO:0004497; F:GO:0005506; C:GO:0016021; F:GO:0016705; F:GO:0020037; P:GO:0055114	F:monooxygenase activity; F:iron ion binding; C:integral component of membrane; F:oxidoreductase activity, acting on paired donors, with incorporation or reduction of molecular oxygen; F:heme binding; P:oxidation-reduction process
Phvul.011G161200.2	11-oxo-beta-amyrin 30-oxidase-like	F:GO:0004497; F:GO:0005506; C:GO:0016021; F:GO:0016705; F:GO:0020037; P:GO:0055114	F:monooxygenase activity; F:iron ion binding; C:integral component of membrane; F:oxidoreductase activity, acting on paired donors, with incorporation or reduction of molecular oxygen; F:heme binding; P:oxidation-reduction process
Phvul.011G161300_0.1	hypothetical protein PHAVU_011G1613000g, partial
Phvul.011G161400.1	11-oxo-beta-amyrin 30-oxidase	F:GO:0005506; F:GO:0016705; F:GO:0020037; P:GO:0055114	F:iron ion binding; F:oxidoreductase activity, acting on paired donors, with incorporation or reduction of molecular oxygen; F:heme binding; P:oxidation-reduction process
Phvul.011G161500.1	11-oxo-beta-amyrin 30-oxidase-like	F:GO:0004497; F:GO:0005506; C:GO:0016021; F:GO:0016705; F:GO:0020037; P:GO:0055114	F:monooxygenase activity; F:iron ion binding; C:integral component of membrane; F:oxidoreductase activity, acting on paired donors, with incorporation or reduction of molecular oxygen; F:heme binding; P:oxidation-reduction process
Phvul.011G161600.1	11-oxo-beta-amyrin 30-oxidase-like	F:GO:0004497; F:GO:0005506; C:GO:0016021; F:GO:0016705; F:GO:0020037; P:GO:0055114	F:monooxygenase activity; F:iron ion binding; C:integral component of membrane; F:oxidoreductase activity, acting on paired donors, with incorporation or reduction of molecular oxygen; F:heme binding; P:oxidation-reduction process
Phvul.011G161700.1	11-oxo-beta-amyrin 30-oxidase-like	F:GO:0004497; F:GO:0005506; C:GO:0016021; F:GO:0016705; F:GO:0020037; P:GO:0055114	F:monooxygenase activity; F:iron ion binding; C:integral component of membrane; F:oxidoreductase activity, acting on paired donors, with incorporation or reduction of molecular oxygen; F:heme binding; P:oxidation-reduction process
Phvul.011G161800.1	hypothetical protein PHAVU_011G161800g	F:GO:0003677	F:DNA binding
Phvul.011G161900.1	11-oxo-beta-amyrin 30-oxidase-like	F:GO:0004497; F:GO:0005506; C:GO:0016021; F:GO:0016705; F:GO:0020037; P:GO:0055114	F:monooxygenase activity; F:iron ion binding; C:integral component of membrane; F:oxidoreductase activity, acting on paired donors, with incorporation or reduction of molecular oxygen; F:heme binding; P:oxidation-reduction process
Phvul.011G162000.1	ATP-dependent zinc metalloprotease FTSH 10, mitochondrial isoform X1	F:GO:0004222; F:GO:0005524; C:GO:0005743; P:GO:0008053; F:GO:0008270; C:GO:0016021; P:GO:0034982; P:GO:0042407; P:GO:0065003	F:metalloendopeptidase activity; F:ATP binding; C:mitochondrial inner membrane; P:mitochondrial fusion; F:zinc ion binding; C:integral component of membrane; P:mitochondrial protein processing; P:cristae formation; P:protein-containing complex assembly
Phvul.011G162100.1	peptide-N4-(N-acetyl-beta-glucosaminyl)asparagine amidase A	C:GO:0005773	C:vacuole
Phvul.011G162200.1	rab3 GTPase-activating protein non-catalytic subunit	P:GO:0043087	P:regulation of GTPase activity
Phvul.011G162300.1	polynucleotide 3'-phosphatase ZDP isoform X1	F:GO:0003677; F:GO:0008270	F:DNA binding; F:zinc ion binding
Phvul.011G162400.1	---NA---	---NA---	---NA---
Phvul.011G162500.1	---NA---	---NA---	---NA---
Phvul.011G162600.1	GEM-like protein 2 isoform X1	---NA---	---NA---
Phvul.011G162700.1	protein LIGHT-DEPENDENT SHORT HYPOCOTYLS 10	C:GO:0005634; P:GO:0009299; P:GO:0009416	C:nucleus; P:mRNA transcription; P:response to light stimulus
Phvul.011G162800.1	30S ribosomal protein S20, chloroplastic	F:GO:0003735; P:GO:0006412; C:GO:0009570; C:GO:0009941; C:GO:0015935; F:GO:0070181	F:structural constituent of ribosome; P:translation; C:chloroplast stroma; C:chloroplast envelope; C:small ribosomal subunit; F:small ribosomal subunit rRNA binding
Phvul.011G162900.1	ethylene-responsive transcription factor 4	F:GO:0003677; F:GO:0003700; C:GO:0005634; P:GO:0006355	F:DNA binding; F:DNA-binding transcription factor activity; C:nucleus; P:regulation of transcription, DNA-templated
Phvul.011G163000.1	---NA---	---NA---	---NA---
Phvul.011G163100.1	ribosomal protein L11 methyltransferase	C:GO:0005840; P:GO:0006479; F:GO:0008276	C:ribosome; P:protein methylation; F:protein methyltransferase activity
