# Supplementary material for: Genome-wide association studies dissect the genetic architecture of seed shape and size in common bean
Source: G3 (Bethesda). 2022 Feb 26;12(4):jkac048. doi: 10.1093/g3journal/jkac048 (PMC8982408; doi:10.1093/g3journal/jkac048)
Supplement: jkac048_Table_S2 [file jkac048_table_s2.xlsx]

## Sheet: Plan1
Supplemental Table S2. RPKM values obtained from the Common Bean Expression Atlas (O’Rourke et al. 2014) for 13 common bean candidate genes regulating seed shape and size in eight tissues related to seed development: young flowers (FY), young pods (PY), pods approximately 9 cm long (PH), pods between 10 and 11 cm long (P1), pods between 12 and 13 cm long (P2), heart stage seeds (SH), stage 1 seed…
Gene ID	PVFY	PVPY	PVPH	PVP1	PVP2	PVSH	PVS1	PVS2
Phvul.002G004400	49	16	40	15	31	122	40	11
Phvul.002G006100	599	185	696	111	213	2029	1575	1496
Phvul.002G006700	350	143	316	79	133	825	439	312
Phvul.002G007100	0	0	0	0	0	3	69	53
Phvul.008G019500	132	39	279	109	73	488	101	60
Phvul.008G020600	2163	719	2105	594	1205	3439	735	503
Phvul.008G022600	489	184	644	188	323	1096	773	467
Phvul.008G023900	34	12	13	5	11	47	15	10
Phvul.008G024300	81	45	108	43	77	91	50	37
Phvul.008G244300	45	20	12	4	2	88	9	11
Phvul.008G024400	612	213	803	270	498	834	609	510
Phvul.011G163100	22	11	19	4	7	59	48	15
Phvul.011G160400	205	91	275	44	130	132	84	127
